# Supplementary material for: Effects of simulated daily precipitation patterns on annual plant populations depend on life stage and climatic region
Source: BMC Ecol. 2008 Mar 27;8:4. doi: 10.1186/1472-6785-8-4 (PMC2359731; doi:10.1186/1472-6785-8-4)
Supplement: Additional file 6 — Model source code. The archive contains directories with the source code in the c++ language distributed over several text files. The archive also includes a sample input file for running the model in batch mode. [file 1472-6785-8-4-S6.zip]

Archive with 80 entries (72 files):
- AnnualsModelSourceCode/
- AnnualsModelSourceCode/.DS_Store
- __MACOSX/
- __MACOSX/AnnualsModelSourceCode/
- __MACOSX/AnnualsModelSourceCode/._.DS_Store
- AnnualsModelSourceCode/batch_input.cpp
- AnnualsModelSourceCode/batch_input.h
- AnnualsModelSourceCode/BG.txt
- __MACOSX/AnnualsModelSourceCode/._BG.txt
- AnnualsModelSourceCode/DOCUMENTATION.rtf
- AnnualsModelSourceCode/main.cpp
- __MACOSX/AnnualsModelSourceCode/._main.cpp
- AnnualsModelSourceCode/modules/
- AnnualsModelSourceCode/modules/.DS_Store
- __MACOSX/AnnualsModelSourceCode/modules/
- __MACOSX/AnnualsModelSourceCode/modules/._.DS_Store
- AnnualsModelSourceCode/modules/Grid.cpp
- __MACOSX/AnnualsModelSourceCode/modules/._Grid.cpp
- AnnualsModelSourceCode/modules/Grid.h
- __MACOSX/AnnualsModelSourceCode/modules/._Grid.h
- AnnualsModelSourceCode/modules/MyTime.cpp
- __MACOSX/AnnualsModelSourceCode/modules/._MyTime.cpp
- AnnualsModelSourceCode/modules/MyTime.h
- __MACOSX/AnnualsModelSourceCode/modules/._MyTime.h
- AnnualsModelSourceCode/modules/Plant.cpp
- __MACOSX/AnnualsModelSourceCode/modules/._Plant.cpp
- AnnualsModelSourceCode/modules/Plant.h
- __MACOSX/AnnualsModelSourceCode/modules/._Plant.h
- AnnualsModelSourceCode/modules/Rain.cpp
- __MACOSX/AnnualsModelSourceCode/modules/._Rain.cpp
- AnnualsModelSourceCode/modules/Rain.h
- __MACOSX/AnnualsModelSourceCode/modules/._Rain.h
- AnnualsModelSourceCode/modules/Results.cpp
- __MACOSX/AnnualsModelSourceCode/modules/._Results.cpp
- AnnualsModelSourceCode/modules/Results.h
- __MACOSX/AnnualsModelSourceCode/modules/._Results.h
- AnnualsModelSourceCode/modules/Seeds.cpp
- __MACOSX/AnnualsModelSourceCode/modules/._Seeds.cpp
- AnnualsModelSourceCode/modules/Seeds.h
- __MACOSX/AnnualsModelSourceCode/modules/._Seeds.h
- AnnualsModelSourceCode/modules/simulation.cpp
- __MACOSX/AnnualsModelSourceCode/modules/._simulation.cpp
- AnnualsModelSourceCode/modules/simulation.h
- AnnualsModelSourceCode/modules/Soil.cpp
- __MACOSX/AnnualsModelSourceCode/modules/._Soil.cpp
- AnnualsModelSourceCode/modules/Soil.h
- __MACOSX/AnnualsModelSourceCode/modules/._Soil.h
- AnnualsModelSourceCode/Parameter/
- AnnualsModelSourceCode/Parameter/ClimateParameters.cpp
- AnnualsModelSourceCode/Parameter/ClimateParameters.h
- AnnualsModelSourceCode/Parameter/GridParameters.cpp
- __MACOSX/AnnualsModelSourceCode/Parameter/
- __MACOSX/AnnualsModelSourceCode/Parameter/._GridParameters.cpp
- AnnualsModelSourceCode/Parameter/GridParameters.h
- __MACOSX/AnnualsModelSourceCode/Parameter/._GridParameters.h
- AnnualsModelSourceCode/Parameter/Parameters.h
- AnnualsModelSourceCode/Parameter/PlantParameters.cpp
- AnnualsModelSourceCode/Parameter/PlantParameters.h
- AnnualsModelSourceCode/Parameter/RainParameters.cpp
- __MACOSX/AnnualsModelSourceCode/Parameter/._RainParameters.cpp
- AnnualsModelSourceCode/Parameter/RainParameters.h
- __MACOSX/AnnualsModelSourceCode/Parameter/._RainParameters.h
- AnnualsModelSourceCode/Parameter/SeedParameters.cpp
- AnnualsModelSourceCode/Parameter/SeedParameters.h
- AnnualsModelSourceCode/Parameter/SoilParameters.cpp
- AnnualsModelSourceCode/Parameter/SoilParameters.h
- AnnualsModelSourceCode/sample_batch_file.txt
- __MACOSX/AnnualsModelSourceCode/._sample_batch_file.txt
- AnnualsModelSourceCode/support/
- AnnualsModelSourceCode/support/hexmath.cpp
- AnnualsModelSourceCode/support/hexmath.h
- AnnualsModelSourceCode/support/MK_round.cpp
- AnnualsModelSourceCode/support/MK_round.h
- AnnualsModelSourceCode/support/normdistfunctions.cpp
- AnnualsModelSourceCode/support/normdistfunctions.h
- AnnualsModelSourceCode/support/r250m.cpp
- AnnualsModelSourceCode/support/r250m.h
- AnnualsModelSourceCode/user_input.cpp
- __MACOSX/AnnualsModelSourceCode/._user_input.cpp
- AnnualsModelSourceCode/user_input.h
