# Supplementary material for: Effects of simulated daily precipitation patterns on annual plant populations depend on life stage and climatic region
Source: BMC Ecol. 2008 Mar 27;8:4. doi: 10.1186/1472-6785-8-4 (PMC2359731; doi:10.1186/1472-6785-8-4)
Supplement: Additional file 6 — Model source code. The archive contains directories with the source code in the c++ language distributed over several text files. The archive also includes a sample input file for running the model in batch mode. [file 1472-6785-8-4-S6.zip › AnnualsModelSourceCode/BG.txt]

2475.5	1951	0	0	0	0	0	0	0	0	0	0	0	0	0	0	0	0	0	0	0	0	0	0	0	0	0	0	0	0	0	0	0	0	0	0	0	0	0	0	0	0	0	0	0	0	4.4	0	0	0	0	0	0	0	0	0	0	0	0	0.8	0	0	0	0	0	0	0	0	0	0	14.3	0	0	0	0	0	0	0	0	0	0	0	0	0	0	0	0	0	0	0	0	0	0	0	0	0	0	0	2.7	0.4	5.2	0	0	0	0	0	0	0	0	0	0	1.6	0.6	0	0	0	0	0	0.4	3.5	5.4	0	0	0	0	0	1.2	0	0	0	0	0	0	0	0	0	30	89.1	25	7.5	13.5	38.5	15	21.2	0	10	9.1	0	0	0	0	0	0	0	0	0	0	0	0	0	0	0	0	0	0	0	0	0	0	0	0	0	0	0	0	0	0	0	0	0	0	0	0	0	0	0	0	0	27.5	0	0	0	0	0	0	0	0	20	0	0	0	0	0	0	0	0	0	0	12.5	0	0	0	0	0	0	0	0	0	0	0	0	0	0	0	0	0	0	0	0	0	0	0	0	0	0	0	0	0	0	0	0	0	0	0	0	0	0	0	0	0	0	0	0	0	0	0	0	0	3.5	2.5	0	0	0	0	0	0	0	0	0	0	0	0	0	0	0	0	0	0	0	0	0	0	0	0	0	0	0	0	0	0	0	0	0	0	0	0	0	0	0	0	0	0	0	0	0	0	0	0	0	0	0	0	0	0	0	0	0	0	0	0	0	0	0	0	0	0	0	0	0	0	0	0	0	0	0	0	0	0	0	0	0	0	0	0	0	0	0	0	0	0	0	0	0	0	0	0	0	0	0	0	0	0	0	0	0	0	0
2475.5	1952	0	0	0	0	0	0	0	0	0	0	0	0	0	0	0	0	0	0	0	0	0	0	0	0	0	0	0	0	0	0	0	0	0	0	0	0	0	0	0	0	0	0	0	0	0	0	0	0	0	0	0	0	0	0	0	0	0	0	0	0	0	0	0	0	0	0	0	0	0	0	0	0	0	0	0	0	0	0	0	0	0	0	0	0	0	0	0	0	0	0	0	5.4	0	0	0	0	0	0	0	0	0	0	0	0	0	0	0	0	0	0	0	0	0	0	0	0	0	0	0	0	0	0	0	0	0	0	0	0	0	0	0	0	2.6	0	0	8.1	0	0	0	0	1.2	2.7	0	0	0	0	0	0	0	3	0	0	0	0	0	0	0	0	0	0	0	0	0	7.2	0	0	0	8	0	0	0	0	0	0	0	18	11	0.8	0	0	0	0	0	0	0	0	0	0	11	0	0	0	9	9.7	0	0	0	0	0	0	1.2	3.6	8.2	0	0	0	13.2	7.5	0	0.2	0	24.5	11.5	9.4	20.6	0	0	0	37	0	0	0	0	0	0	0	0	0	0	0	18.5	17.5	13.4	3.5	7	6	0	0	0	0	0	0	20	0.5	0	0	0	0	0	0	4.9	0	0	0	0	0	0	0	0	0	0	0	0	0	0	0	0	0	0	0	0	0	0	0	0	0	0	0	0	0	0	0	0	0	0	0	0	0	0	0	0	0	0	0	0	0	0	0	0	0	0	0	0	0	0	0	0	0	0	0	0	0	0	0	0	0	0	0	0	0	0	0	0	0	0	0	0	0	0	0	0	0	0	0	0	0	0	0	0	0	0	0	0	0	0	0	0	0	0	0	0	0	0	0	0	0	0	0	0	0	0	0	0	0	0
2475.5	1953	0	0	0	0	0	0	0	0	0	0	0	0	0	0	0	0	0	0	0	0	0	0	0	0	0	0	0	0	0	0	0	0	0	0	0	0	0	0	0	0	0	0	0	0	0	0	0	0	0	0	0	0	0	0	0	0	0	0	0	0	0	0	0	0	0	0	0	0	0	0	0	0	0	0	0	0	0	0	0	0	0	0	0	0	0	0	0	0	0	0	0	0	0	0	0	0	0	0	0	0	0	0	0	0	0	0	0	3.8	1.8	27.2	69	26.2	0	0	0	3	1.5	0	0	0	0	0	0	0	0	0	0	0	0	0	0	0	0	0	0.2	15	8	9	5	33.2	25	15.1	0	0	0	0	0	0	0	0	0	0	8.3	0	0	0	0	0	0	0	0	0	0	0	0	0	0	0	0	0	0	0	0	0	0	0	0	0	0	0	0	0	0	0	0	0	0	0	0	0	3.5	9	4	2.6	0	0	0	5.5	8.9	0	0	0	18.1	0	0	0	6.7	0	1.6	9.3	0	0	0	0	0	0	0	15.5	0	0	0	0	0	0	0	0	0	0	1.3	4.1	0	0	0	0	0	0	0	0	0	0	0	0	4.5	7.5	17.1	0	0	0	0	0	0	0	0	0	0	0	0	0	0	0	0	0	0	0	0	0	0	0	0	0	0	0	0	0	0	0	0	0	0	0	0	0	0	0	0	0	0	0	0	0	0	0	0	0	0	0	0	0	0	0	0	0	0	0	0	0	0	0	0	0	0	0	0	0	0	0	0	0	0	0	0	0	0	0	0	0	0	0	0	0	0	0	0	0	0	0	0	0	0	0	0	0	0	0	0	0	0	0	0	0	0	0	0	0	0	0	0	0	0	0	0	0	0	0	0
2475.5	1954	0	0	0	0	0	0	0	0	0	0	0	0	0	0	0	0	0	0	0	0	0	0	0	0	0	0	0	0	0	0	0	0	0	0	0	0	0	0	0	0	0	0	0	0	0	0	0	0	0	0	0	0	0	0	0	0	0	0	0	0	0	0	0	0	0	0	0	0	0	0	0	0	0	0	0	0	0	0	0	0	0	0	0	0	0	0	0	0	0	0	0	0	0	0	0	0	0	0	0	0	0	0	0	0	0	0	0	6.4	0	0	0	2.5	1	14.8	20.8	12.6	0	1.6	0	0	1.1	1.2	0	0	0	0	52.9	12.5	0	0	0	0	0	0	0	0	0	0	0	0	0	39.5	0	0	0	0	0	0	9	0	18	21.3	0	0	0	0	0	0	0	0	0	0	0	0	0	0	0	0	0	0	0	0	0	0	0	0	0	0	0	0	0	0	12	0	0	0	0	0	0	0	0	0	0	0	0	0	0	0	0	0	0	0	0	0	0	0	0	0	0	0	0	0	0	0	0	0	0	0	0	0	0	0	0	0	0	0	0	0	0	0	0	0	0	0	0	0	0	0	0	0	0	0	0	0	0	0	0	0	0	0	0	0	0	0	0	0	0	0	0	0	0	0	0	0	0	0	0	0	0	0	0	0	0	0	0	0	0	0	0	0	0	0	0	0	0	0	0	0	0	0	0	0	0	0	0	0	0	0	0	0	0	0	0	0	0	0	0	0	0	0	0	0	0	0	0	0	0	0	0	0	0	0	0	0	0	0	0	0	0	0	0	0	0	0	0	0	0	0	0	0	0	0	0	0	0	0	0	0	0	0	0	0	0	0	0	0	0	0	0	0	0	0	0	0	0
2475.5	1955	0	0	0	0	0	0	0	0	0	0	0	0	0	0	0	0	0	0	0	0	0	0	0	0	0	0	0	0	0	0	0	0	0	0	0	0	0	0	0	0	0	0	0	0	0	0	0	0	0	0	0	0	0	0	0	0	0	0	0	0	0	0	0	0	0	0	0	0	0	0	0	0	0	0	0	0	0	0	0	0	0	0	0	0	0	0	0	0	2	4.5	0	0	0	0	0	0	0	0	20	5.5	0	4.5	4.5	6.5	0	0	0	0	0	0	0	0	0	0	18	13	0	0	0	4.3	8.8	0	0	0	0	0	0	13	15.5	0	0	0	0	0	0	13.5	6.5	0	0	0	0	0	0	0	0	1.2	2	0.2	0	0	0	0	0	0	0	0	1	30.5	5	0	3	1	0	0	0	4.5	3.7	0	0	0	0	0	0	0	0	0	0	0	0	10.5	0	9.5	13	0	0	0	0	0	0	0	0	0	16.5	16.5	0	0	0	0	0	0	0	0	0	0	5.5	1.5	0	0	0	0	0	2	0.5	15	17	0	0	0	0	0	1.5	0	0	0	0	0	0	0	0	0	0	6.5	0	0	0	0	0	0	0	11.5	9.5	18.2	7.2	0	0	0	0	0	0	0	0	0	0	0	0	0	0	0	0	0	0	0	0	0	0	0	0	0	0	0	0	0	0	0	0	0	0	0	0	0	0	0	0	0	0	0	0	0	0	0	0	0	0	0	0	0	0	0	0	0	0	0	0	0	0	0	0	0	0	0	0	0	0	0	0	0	0	0	0	0	0	0	0	0	0	0	0	0	0	0	0	0	0	0	0	0	0	0	0	0	0	0	0	0	0	0	0	0	0	0	0	0	0	0	0	0	0	0	0	0	0	0	0	0	0
2475.5	1956	0	0	0	0	0	0	0	0	0	0	0	0	0	0	0	0	0	0	0	0	0	0	0	0	0	0	0	0	0	0	0	0	0	0	0	0	0	0	0	0	0	0	0	0	0	0	0	0	0	0	0	0	0	0	0	0	0	0	0	0	0	0	0	0	0	0	0	0	0	0	0	0	0	0	0	0	0	0	0	0	0	0	0	0	0	0	0	0	0	0	0	0	0	0	0	0	0	0	0	17.9	24.1	0	0	0	0	0	0	0	0	0	0	0	0	0	0	0	0	0	0	0	0	0	0	0	0	0	0.6	1.1	4.4	3.9	32.3	19.1	0.3	0.9	0	0.7	0	0	0	0	0	2	5.7	22.8	3.5	0	0	0	0	0	0	0	0	0	0	0	0	0	0	0	0	0	0	15	0	0	0	0	0	0	17.5	7.5	7.2	0	0	0	0	0	0	0	0	3.1	4.2	28.5	41.8	25.6	1.8	1.9	1.5	0	0	0	0	0	0	2.6	0	0	0	0	0	0	0	0	0	0	0	0	10	15	0	0	0	0	0	0	0	32.3	2	0	0	0	5	7	30	20	0	0	0	0	0	0	0	0	0	0	0	0	0	0	0	0	0	0	0	0	0	0	0	0	0	0	0	0	0	0	0	0	0	0	0	0	0	0	0	0	0	0	0	0	0	0	0	0	0	0	0	0	0	0	0	0	0	0	0	0	0	0	0	0	0	0	0	0	0	0	0	0	0	0	0	0	0	0	0	0	0	0	0	0	0	0	0	0	0	0	0	0	0	0	0	0	0	0	0	0	0	0	0	0	0	0	0	0	0	0	0	0	0	0	0	0	0	0	0	0	0	0	0	0	0	0	0	0	0	0	0	0	0	0	0	0	0	0	0
2475.5	1957	0	0	0	0	0	0	0	0	0	0	0	0	0	0	0	0	0	0	0	0	0	0	0	0	0	0	0	0	0	0	0	0	0	0	0	0	0	0	0	0	0	0	0	0	0	0	0	0	0	0	0	0	0	0	0	0	0	0	0	0	0	0	0	0	0	0	0	0	0	0	0	0	0	0	0	0	0	8.5	0	0	0	0	0	0	0	0	0	0	0	0	0	0	0	0	0	0	0	4.5	32.5	4.8	0	0	0	0	0	0	11.8	19.2	0.3	0	0	0	0	0	0	0	0	0	0	7	1	0.6	4.7	0	0	0	0	0	0	6.7	13.4	5.7	0	0	0	0	0	0	0	0	11	5.2	0	0	1.5	0	0	0	0	0	0	0	0	0	0	3.5	20.5	34.3	28.3	0	0	18.1	4.5	0	0	0	0	0	0	0	0	0	5.6	5.3	0	0	0	0	8.3	0	0	0	0	25.5	0	0	0	0	0	0	0	0	0	0	0	0	0	0	0	0	0	0	0	0	0	6.2	0	0	0	0	0	0	0	0	0	0	0	0	0	0	0	0	0	0	0	0	0	0	0	0	0	0	0	0	0	0	0	0	0	0	0	0	0	0	0	0	0	0	0	0	0	0	0	0	0	0	0	0	0	0	0	0	0	0	0	0	0	0	0	0	0	0	0	0	0	0	0	0	0	0	0	0	0	0	0	0	0	0	0	0	0	0	0	0	0	0	0	0	0	0	0	0	0	0	0	0	0	0	0	0	0	0	0	0	0	0	0	0	0	0	0	0	0	0	0	0	0	0	0	0	0	0	0	0	0	0	0	0	0	0	0	0	0	0	0	0	0	0	0	0	0	0	0	0	0	0	0	0	0	0	0	0	0	0	0
2475.5	1958	0	0	0	0	0	0	0	0	0	0	0	0	0	0	0	0	0	0	0	0	0	0	0	0	0	0	0	0	0	0	0	0	0	0	0	0	0	0	0	0	0	0	0	0	0	0	0	0	0	0	0	0	0	0	0	0	0	0	0	0	0	0	0	0	0	0	0	0	0	0	0	0	0	0	0	0	0	3.6	0	0	0	0	0	0	0	0	3.5	0	0	0	0	0	0	0	15.2	0	0	0	0	0	0	0	0	0	0	0	0	0	0	0	0	0	0	0	0	0	0	0	0	0	0	6	0	0	0	0	0	0	0	0	0	0	0	0	0	4.6	0	0	0	0	0	0	0	0	0	0	0	0	0	0	0	0	0	0	0	0	0	0	0	20	0	0	0	0	0	0	0	0	0	0	0	56	0	0	0	0	0.5	0	0	0	0	0	0	0	2.1	0	0	2.3	0	0	0	0	0	0	0	5.3	33.3	9.5	6.5	27	8.8	11	8.5	1.8	0	0	29.5	6.9	7.1	0	26.1	0	30.1	3.5	0	14	1.7	0	0	0	0	0	0	0	0	0	0	0	0	0	0	0	5.6	10.6	0	0	0	0	0	0	0	0	0	0	0	0	0	0	0	0	0	0	0	0	0	0	0	0	0	0	0	0	0	0	0	0	0	0	0	0	0	0	0	0	0	0	0	0	0	0	0	0	0	0	0	0	0	0	0	0	0	0	0	0	0	0	0	0	0	0	0	0	0	0	0	0	0	0	0	0	0	0	0	0	0	0	0	0	0	0	0	0	0	0	0	0	0	0	0	0	0	0	0	0	0	0	0	0	0	0	0	0	0	0	0	0	0	0	0	0	0	0	0	0	0	0	0	0	0	0	0	0	0	0	0
2475.5	1959	0	0	0	0	0	0	0	0	0	0	0	0	0	0	0	0	0	0	0	0	0	0	0	0	0	0	0	0	0	0	0	0	0	0	0	0	0	0	0	0	0	0	0	0	0	0	0	0	0	0	0	0	0	0	0	0	0	0	0	0	0	0	0	0	0	0	0	0	0	0	0	0	0	0	0	0	0	0	0	0	0	0	0	0	0	0	0	0	0	0	0	0	0	0	0	0	0	0	0	0	0	0	0	0	0	0	0	0	0	0	0	0	0	0	0	0	0	0	0	0	12.5	1	0	0	0	0	5.6	0	0	11.4	0	0	0	0	0	0	0	0	0	0	0	0	0	0	0	0	0	0	0.5	0	0	0	0	0	4.5	15.1	0	0	0	0	0	0	5.5	0	0	0	0	0	0	0	0	0	0	0	5.3	0	0	0	0	6.5	0	0	0	0	0	0	11.3	18.8	6.8	0	0	0	0	0	0	0	0	0	0	0	0	0	0	0	0	0	0	0	0	0	0	0	0	4.6	0	0	0	0	0	0	8.2	0	0	5	5.5	0	0	0	0	0	0	0	0	0	13.4	18.7	5	0	0	0	0	0	0	0	0	0	0	0	0	0	0	7.3	6	0	0	0	0	0	0	0	0	0	0	0	0	0	0	0	0	0	0	0	0	0	0	0	0	0	0	0	0	0	0	0	0	0	0	0	0	0	0	0	0	0	0	0	0	0	0	0	0	0	0	0	0	0	0	0	0	0	0	0	0	0	0	0	0	0	0	0	0	0	0	0	0	0	0	0	0	0	0	0	0	0	0	0	0	0	0	0	0	0	0	0	0	0	0	0	0	0	0	0	0	0	0	0	0	0	0	0	0	0	0	0	0
2475.5	1960	0	0	0	0	0	0	0	0	0	0	0	0	0	0	0	0	0	0	0	0	0	0	0	0	0	0	0	0	0	0	0	0	0	0	0	0	0	0	0	0	0	0	0	0	0	0	0	0	0	0	0	0	0	0	0	0	0	0	0	0	0	0	0	0	0	0	0	0	0	0	0	0	0	0	0	0	0	0	0	0	0	0	0	0	0	0	0	0	0	0	0	0	0	0	19	0	0	0	0	0	0	0	0	0	0	0	0	0	0	4.4	7.1	0.9	0	0	0	0	0	0	0	5.2	0	0	0	0	0	0	0	19.4	27.9	0	0	0	0	0	0	0	0	0	0	0	0	0	0	0	0	0	0	0	0	0	7.5	0	0	0	14.5	0	7.8	4	0	0	0	5.1	8	3.1	0	0	0	0	0	0	0	19	79	16	0	0	0	0	0	0	0	0	0	0	13.4	13.6	0	0	1.5	0	9.8	20	0	0	0	0	0	30.5	13.3	9.9	0	10.7	7	0	0	0	11.5	3.9	0	5.6	3	3.3	1	0	0	0	0	0	0	10	0	0	0	0	0	0	1.3	0	0	0	1.6	0.5	0	0	0	0	0	0	0	0	4.5	0	0	0	0	0	0	0	0	0	0	0	0	0	0	0	0	0	0	0	0	0	0	0	0	0	0	0	0	0	0	0	0	0	0	0	0	0	0	9	0	0	0	0	0	0	0	0	0	0	0	0	0	0	0	0	0	0	0	0	0	0	0	0	0	0	0	0	0	0	0	0	0	0	0	0	0	0	0	0	0	0	0	0	0	0	0	0	0	0	0	0	0	0	0	0	0	0	0	0	0	0	0	0	0	0	0	0	0	0	0	0	0	0	0	0	0	0	0	0	0	0	0	0	0
2475.5	1961	0	0	0	0	0	0	0	0	0	0	0	0	0	0	0	0	0	0	0	0	0	0	0	0	0	0	0	0	0	0	0	0	0	0	0	0	0	0	0	0	0	0	0	0	0	0	0	0	0	0	0	0	0	0	0	0	0	0	0	0	0	0	0	0	0	0	0	0	0	0	0	0	0	0	0	0	0	0	0	0	0	0	0	0	0	0	2.5	0	0	0	0	0	0	0	2.5	0	0	0	0	0	0	3.5	0	0	0	0	0	0	0	0	0	0	3.4	9.8	3.7	0	0	0	0	0	0	0	0	0	0	1.8	5.4	13	54.5	0	0	0	0	0	17.5	28.5	0	0	0	0	0	0	0	3.5	3.5	0	0	0	0	0	0	0	3.2	23.4	0	0	0	0	0.4	0.6	0	0	0.5	0	0	0	0	0	0	0	0	0	0	0	10	0	0	6.7	1.7	0	4.5	0	0	0	0	0	0	0	0	0	0	9.6	0	0	0	0	0	0	0	0	15.1	0	38	22.1	5.6	0	0	0	0	0	0	0	0	0	0	0	0	0	0	0	0.7	0	0	0	0	0	0	0	0	0	0	0	0	0	0	0	0	0	0	0	0	0	0	0	0	0	0	0	0	0	0	0	0	0	0	0	0	0	0	0	2.1	1.6	0	0	0	0	0	0	0	0	0	0	0	0	0	0	0	0	0	0	0	0	1.9	0	0	0	0	0	0	0	0	0	0	0	0	0	0	0	0	0	0	0	0	0	0	0	0	0	0	0	0	0	0	0	0	0	0	0	0	0	0	0	0	0	0	0	0	0	0	0	0	0	0	0	0	0	0	0	0	0	0	0	0	0	0	0	0	0	0	0	0	0	0	0	0	0	0	0	0	0	0	0	0	0	0
2475.5	1962	0	0	0	0	0	0	0	0	0	0	0	0	0	0	0	0	0	0	0	0	0	0	0	0	0	0	0	0	0	0	0	0	0	0	0	0	0	0	0	0	0	0	0	0	0	0	0	0	0	0	0	0	0	0	0	0	0	0	0	0	0	0	0	0	0	0	0	0	0	6	2.4	0	0	0	0	0	0	0	0	0	0	0	0	0	0	0.5	0	0	0	0	0	0	0	0	0	0	0	0	0	0	0	0	0	0	0	0	0	0	0	0	0	0	0	0	0	0	0	0	0	0	0	0	0	0	0	1.7	0	8.1	2.8	2.4	0	0	0	0	3.5	0	0	0	0.9	0	0	0	0	0	0	0	0	0	0	0	0	0	0	0	0.2	0	0	0	0	0	0	0	0	0	0	0	0	0	0	5	0	0	0	0	0	0	0	0.7	0	0	0	0	0	0	0	0	0	0	0	0	0	0	0	7	32.2	34.7	0	0	0.5	0	0	0	0	0	0	0	0	15	2.7	0	0	0	0	0	0	9.9	4.5	0	0	0	0	0	0	0	0	0	7.2	0	0	0	0	0	0	0	0	0	0	0	0	0	0.4	0	0	0	0	0	0	0	0	0.6	0	0	0.9	0	0	0	0	0	0	0	0	0	0	0	0.3	0	0.2	0	0	0	0	0	0	4	0	0	1	0	0	3.5	0.5	0	0.5	0	0	0	0	0	0	0	0	0	0	0	0.3	0	0	0	0	0	0	0	0	0	0	0	0	0	0	0	0	0	0	0	0	0	0	0	0	0	0	0	0	0	0	0	0	0	0	0	0	0	0	0	0	0	0	0	0	0	0	0	0	0	0	0	0	0	0	0	0	0	0	0	0	0	0	0	0	0	0	0	0	0	0
2475.5	1963	0	0	0	0	0	0	0	0	0	0	0	0	0	0	0	0	0	0	0	0	0	0	0	0	0	0	0	0	0	0	0	0	0	0	0	0	0	0	0	0	0	0	0	0	0	0	0	0	0	0	0	0	0	0	0	0	0	0	0	0	0	0	0	0	0	0	0	0	0	0	0	0	0	0	0	0	0	0	0	0	4.5	2	1.7	9.9	0.3	0	0	0	0	0	0	2.1	17.8	12	0	0	0	0	0	0	0	0	0	0	0	0	0	0	0	0	0	7.5	0	0	4.5	2.5	0	0	0	0	0	19.6	13	54	24	0	3	0	0	4	52	3	0	0	0	0	0	0	0	0	0	0	0	0	0	0	0	0	0	3.7	42.2	4.2	2.2	0	0	0	0	0	0	0	0	0	0	0	0	0	4.4	15	7.3	38.8	6.5	0	0	0	0	10.5	32	5	1.6	0	0	0	0	5.2	0	1.5	2.7	13	14.4	0	0	0	5.7	0	1.5	20	2.2	0	0	0	0	0	0	0	0	3.2	5.4	0	0	0	0	13.5	26.7	0	0	2.6	0	0	0	0	0	0	0	3.6	0	0	0	0	0	0	16	6	2.6	0	0	0	0	7	1.6	0	0	0	0	0	0	0	0	0	0	0	0	0	0	0	0	0	0	0	0	2.2	0	0	0	4.7	0	0	0	0	0	0	0	0	0	0	0	0	0	0	0	0	0	0	0	0	0	0	0	0	0	0	0	0	0	0	0	0	0	0	0	0	0	0	0	0	0	0	0	0	0	0	0	0	0	0	0	0	0	0	0	0	0	0	0	0	0	0	0	0	0	0	0	0	0	0	0	0	0	0	0	0	0	0	0	0	0	0	0	0	0	0	0	0	0	0	0	0	0	0	0	0	0	0	0	0	0
2475.5	1964	0	0	0	0	0	0	0	0	0	0	0	0	0	0	0	0	0	0	0	0	0	0	0	0	0	0	0	0	0	0	0	0	0	0	0	0	0	0	0	0	0	0	0	0	0	0	0	0	0	0	0	0	0	0	0	0	0	0	0	0	0	0	0	0	0	0	0	0	0	0	0	0	0	0	0	0	0	0	0	0	0	0	0	0	0	0	0	0	0	0	0	0	0	0	0	0	0	0	0	0	0	0	0	0	0	0	0	0	0	15.5	0	1.8	8.8	0	20.3	0	20.5	3.3	5	0	0	0	0	0	0	0	0	0	0	0	2.3	0	1.5	0	0	30	2.9	6	0	0	0	0	0	0	0	1.5	1.5	0	0	0	0	0	0	25.9	0	0	0	0	0	0	23.8	10.4	44.1	32.4	2.9	12.7	0	0	0	0.4	12.6	44.2	0	0	0	0	0	0	2.7	0.8	0	0	0	0	0	0	0	31	0	0	0	20.5	0	0	0	0	0	0	0	0	0	0	0	0	0	0	0	0	0	0	0	5.7	0	0	0	0	0	0	0	0	0	0	0	0	0	0	0	0	0	0	0	0	0	0	0	0	0	0	0	0	0	0	0	0	0	0	0	0	0	0	0	0	0	0	0	0	0	0	0	0	0	0	0	0	0	0	0	0	0	0	0	0	0	0	0	0	0	0	0	0	0	0	0	0	0	0	0	0	0	0	0	0	0	0	0	0	0	0	0	0	0	0	0	0	0	0	0	0	0	0	0	0	0	0	0	0	0	0	0	0	0	0	0	0	0	0	0	0	0	0	0	0	0	0	0	0	0	0	0	0	0	0	0	0	0	0	0	0	0	0	0	0	0	0	0	0	0	0	0	0	0	0	0	0	0
2475.5	1966	0	0	0	0	0	0	0	0	0	0	0	0	0	0	0	0	0	0	0	0	0	0	0	0	0	0	0	0	0	0	0	0	0	0	0	0	0	0	0	0	0	0	0	0	0	0	0	0	0	0	0	0	0	0	0	0	0	0	0	0	0	0	0	0	0	0	0	0	0	0	0	1.5	1	0	0	0	0	0	0	0	0	0	0	2.8	0	0	0	0	0	0	0	0	0	0	0	0	0	0	0	0	2	0	0	1	0	0	0	0	0	0	0	0	0	0	0	0	0	0	0	0	0.8	0	4	0	0	0	0	0	5	0	0	0	3.5	1.5	0	0	0	0	21.4	39.1	53.8	32.4	0	0	0	0	2.4	0	0	0	0	0	0	0	6.9	7.4	0	0	0	0	0	0	0	0	0	0	0	0	0	26	40.6	25.5	0	0	0	0	0	0	0	19.3	26.6	13	1.2	0	0	0	20.2	0.4	0	0	0	0	0	0	0	1.5	0	14	4.3	0	13.5	3.5	0	19.8	0.5	0	0	0	0	0	0	0	0	0	3	26.5	20	13.8	0.5	0	0	0	0	0	0	0	0	0	0	0	0	0	0	0	10	11	28.7	4.5	1	0	0	0	0	0	0	0	0	0	0	0	0	0	0	0	0	0	0	0	0	0	0	0	0	0	0	0	0	0	0	0	0	0	0	0	0	0	0	0	0	0	0	0	0	0	0	0	0	0	0	0	0	0	0	0	0	0	0	0	0	0	0	0	0	0	0	0	0	0	0	0	0	0	0	0	0	0	0	0	0	0	0	0	0	0	0	0	0	0	0	0	0	0	0	0	0	0	0	0	0	0	0	0	0	0	0	0	0	0	0	0	0	0	0	0	0	0	0	0	0	0	0	0	0	0	0
2475.5	1967	0	0	0	0	0	0	0	0	0	0	0	0	0	0	0	0	0	0	0	0	0	0	0	0	0	0	0	0	0	0	0	0	0	0	0	0	0	0	0	0	0	0	0	0	0	0	0	0	0	0	0	0	0	0	0	0	0	0	0	0	0	0	0	0	0	0	0	0	0	0	0	20	0	0	0	0	0	0	0	0	0	0	0	0	0	0	0	0	0	0	0	0	0	0	0	0	0	0	0	0	0	0	0	0	0	0	0	0	0	0	0	0	18	1	38	31	20	1	0	0	0	0	0	0	0	0	0	4.7	20.9	0.9	0	0	0	0	0	0	0	0	8	0	2.4	4.4	0	7.4	1.2	0	3.1	0	0	0	2.3	13.9	0	0	0	0	0	0	4.7	0	0	9	1.8	0	0	0	31.1	58.5	11.4	16	0	0	0	1.5	0.8	0	6.7	0.4	0	0	7.9	3.5	9.6	10.5	9.2	3.9	0	0	0	0	1.5	1.6	0	0	0	0	0	1.1	0	0	0	0	0	18.7	1.3	0	0	0	0	0	0	0	0	4.3	0	0	0	0	0	0	0	0	0	0	0	0	0	0	0	0	0	0	0	0	0	0	0	0	0	5.7	12	6.7	3.1	20	0	0	0	0	0	0	0	0	0	0	0	0	0	0	0	0	0	0	0	0	0	9.3	12	22.3	11	0	0	0	0	0	0	0	0	0	0	0	0	0	0	0	0	0	0	0	0	0	0	0	0	0	0	0	0	0	0	0	0	0	0	0	0	0	0	0	0	0	0	0	0	0	0	0	0	0	0	0	0	0	0	0	0	0	0	0	0	0	0	0	0	0	0	0	0	0	0	0	0	0	0	0	0	0	0	0	0	0	0	0	0	0	0	0	0	0	0	0	0	0	0	0	0
2475.5	1968	0	0	0	0	0	0	0	0	0	0	0	0	0	0	0	0	0	0	0	0	0	0	0	0	0	0	0	0	0	0	0	0	0	0	0	0	0	0	0	0	0	0	0	0	0	0	0	0	0	0	0	0	0	0	0	0	0	0	0	0	0	0	0	0	0	0	0	0	0	0	0	0	0	0	0	0	0	0	0	0	0	0	0	0	0	0	7	0	0	0	0	7	9.5	9.3	0	0	0	0	0	0	0	0	0	0	0	0	0	0.8	0	0	0	0	0	0	0	3.2	0	5.5	0	0	0	0	0	0	0	0	9.4	17	15.6	38	12.5	0.3	0.4	0	0	0	0	0	0	0	0	0	0	0	0	0	0	6.7	0.5	0	0	0	0	0	0	0	2.1	0	0	0	1.1	0	0	0	3.5	9.9	5.8	0	0	0	3.3	0.4	0.6	4.8	0.2	4.5	15.7	0	1.2	15.6	40	5.4	0	0	0	0	0	0	0	0	6.4	4.5	0	0	0	0	0	0	0	0	0	0	0	0	0	0	0	0	0	0	0	0	0	0	0	0	0	0	0	0	0	0	0	0	0	0	0	0	0	5.1	29.3	9.4	7	25	7.8	0	0	0	0	0	0	0	0.3	0.8	0	1.7	0	0	0	0	0	0	0	0	0	0	0.5	17.1	0	0.6	0	0	0	0	0	0	0	0	0	0	0	0	0	0	0	0	0	0	0	0	0	0	0	0	0	0	0	0	0	0	0	0	0	0	0	0	0	0	0	0	0	0	0	0	0	0	0	0	0	0	0	0	0	0	0	0	0	0	0	0	0	0	0	0	0	0	0	0	0	0	0	0	0	0	0	0	0	0	0	0	0	0	0	0	0	0	0	0	0	0	0	0	0	0	0	0	0	0	0	0	0	0	0	0	0
2475.5	1969	0	0	0	0	0	0	0	0	0	0	0	0	0	0	0	0	0	0	0	0	0	0	0	0	0	0	0	0	0	0	0	0	0	0	0	0	0	0	0	0	0	0	0	0	0	0	0	0	0	0	0	0	0	0	0	0	0	0	0	0	0	0	0	0	0	0	0	0	0.6	1	0	0	0	0	0	0	0	0	0	0.3	10.6	0	0	0	0	0	0	0	0	0	0	0	6.8	4.7	0	0	0	0	5	2.4	0	0	0	0	0	0	0	0	0	0	0	0	0	0	0	0	0	0	0	0	10.9	0.5	0	0	0	0	0.4	0	0	0	0	0	0	0	0	0	0	0	0	0.4	0	0	0	0	8.1	0	0	3.6	7	0	0	32	7.2	0	0	0	0	2	0	0	0	0.2	0	0	0	0	0	0	0	0	0	2	0.8	20.4	29.7	0	0	8.9	7	0.3	0	0	0	0	0	0	0	0	1.2	0	0	0	0	0	0	0	0	0	0	0	0	1.5	0	0	0	10	2.1	0	0	0	0	0	0	0	0	0	0	0	0	0.5	14.1	21.1	6	0.7	0	0	0	0	0	8.1	0	0	0	26.4	6.1	0	0	0	0	0	0	0	0	0	0	0	0	0	0	0	0	0	0	0	0	0	0	0	0	0	2	8.1	0	0	0	0	0	0	0	0	0	0	0	0	0	0	0	0	0	0	0	0	0	0	0	0	0	0	0	0	0	0	0	0	0	0	0	0	0	0	0	0	0	0	0	0	0	0	0	0	0	0	0	0	0	0	0	0	0	0	0	0	0	0	0	0	0	0	0	0	0	0	0	0	0	0	0	0	0	0	0	0	0	0	0	0	0	0	0	0	0	0	0	0	0	0	0	0	0	0	0	0	0	0	0
2475.5	1970	0	0	0	0	0	0	0	0	0	0	0	0	0	0	0	0	0	0	0	0	0	0	0	0	0	0	0	0	0	0	0	0	0	0	0	0	0	0	0	0	0	0	0	0	0	0	0	0	0	0	0	0	0	0	0	0	0	0	0	0	2.9	0	0	0	0	0.5	0	0	0	0	0	0	0	6.2	0	0	0	0	0	0	0	0	0	0	0	0	0	0	0	0	0	0	0	1.3	0	0	0	0	0	0	0	0	0	0	1	3	1.6	0	0	0	0	0	0	0.4	0	0	0	0	0	0	0	9.1	0	0	0	0	9.1	5.3	35.6	2.9	0.4	4	12.5	13	6.5	0	0	0	0	0.3	1.5	0	0	0	0	0	0	0	0	0	0	0	0	0	0	0	0	0	0	0	0	4.5	30.7	0	8.3	13	14.8	4.4	18	0	0	0	0	0	0	0	0	0	0	11.6	0	0.2	0	0	0	0	1.1	0	0	0	9.9	10.5	4.4	0	0	2.8	0.3	0	0	0	0	0	0	0	0	0	8.5	3.8	0	4.5	0.5	0	0	0	0	0	0	0	0	0	0	0	0	5.3	7.5	1.9	0	0	0	0	0	0	0	0	0	0	0	1.5	0	0	0	7.5	0	0	0	10.5	0	0	0	0	0	0	0	0.5	36.1	37.2	16.6	8.5	0.4	1.9	0.4	0	0	0	0	9.7	0	0	0	0	0	0	0	0	0	0	0	0	0	0	0	0	0	0	0	0	0	0	0	0	0	0	0	0	0	0	0	0	0	0	0	0	0	0	0	0	0	0	0	0	0	0	0	0	0	0	0	0	0	0	0	0	0	0	0	0	0	0	0	0	0	0	0	0	0	0	0	0	0	0	0	0	0	0	0	0	0	0	0	0	0	0	0	0	0	0	0	0	0	0	0	0	0	0	0
2475.5	1971	0	0	0	0	0	0	0	0	0	0	0	0	0	0	0	0	0	0	0	0	0	0	0	0	0	0	0	0	0	0	0	0	0	0	0	0	0	0	0	0	0	0	0	0	0	0	0	0	0	0	0	0	0	0	0	0	0	0	0	0	0	0	0	0	0	0	0	0	0	0	0	0	0	0	0	0	0	0	0	0	0	0	0	0	0	0	0	0	0	0	0	0	0	0	0	0	0	3.8	0	3.9	1.1	0	0	0	0	0	0	2	54	21	0	0	0	0	0	0	0	0	0	0	0	0	0	0	0	0	13.8	33.9	9.7	13.7	0	0	0	7.7	12.8	12.6	2.7	0	5.2	4	0	0.4	0.9	10	0	0	2.5	33.7	13.7	42.4	2	0	0	0	0	0	0	0	0	0	0	0	0	0	0	11.1	25.8	2.8	16.2	2.1	0	0	0	0	0	0	0	3.3	1	0	0.9	0	0	0	0	0	8	14.9	1.9	30.7	11.8	0.8	0	0	0	0	0	0	0	0	5	5.4	0	0	0	0	0	0	0	0	0	0	0	0	0	0	0	1.5	0	0	0	0	0	0	0	1.4	0	14.5	36.8	5.5	0	0	8	22.9	4	1.8	0	0	0	0	0	0	0	0	0	0	0	0	0	0	0	0.2	1	4.5	0	0	0	0	0	0	0	0	0	2.1	3.5	0	0	0	0	0	0	0.6	2.4	0	1.3	0	0	0	0	0	0	0	0	0	0	0	0	0	0	0	0	0	0	0	0	0	0	0	0	0	0	0	0	0	0	0	0	0	0	0	0	0	0	0	0	0	0	0	0	0	0	0	0	0	0	0	0	0	0	0	0	0	0	0	0	0	0	0	0	0	0	0	0	0	0	0	0	0	0	0	0	0	0	0	0	0	0	0	0	0	0	0	0	0	0
2475.5	1972	0	0	0	0	0	0	0	0	0	0	0	0	0	0	0	0	0	0	0	0	0	0	0	0	0	0	0	0	0	0	0	0	0	0	0	0	0	0	0	0	0	0	0	0	0	0	0	0	0	0	0	0	0	0	0	0	0	0	0	0	0	0	0	0	0	0	0	0	0	0	0	0	0	0	0	0	0	0	0.8	0	0	0	0	0	0	0	0	0	0	1.6	0	0	0	0	0	44	0	0	0	0	0	0	0	0	0	0	0.4	0	0	0	0	0	0	0	0	5.5	7.5	15.3	0.8	0.3	9.2	8.5	0	0	0	7.8	4.3	0	0	0	0	0.4	0	0	0	0	0	0	0	0	13.5	11	2.4	3.4	0	0	0	0	0	0	0	0	0	0	0	0	0	0	0	0	0	0	0	0	16.8	35.9	54	16.9	31.9	0	0	0	0	1.3	1.7	0	0	0	0	0	0	0	0	1.3	0	0	0	0	1	0	0	0	0	0	0	0	0	0	0	0	0	0	0	0	0	6	5.6	0	0	0	0	0	0	19.9	14.5	0.5	2.8	4.4	8.6	0	0	0	0	0	0	0	0	0	0	0	0	0	4.2	0.3	0	0	0	0	0	0	0	0	0	0	0	0	0	0	0	1	0	0	0	0	0	0	0	0	0	0	0	0	0	0	0	0	0	0	0	0	0	0	0	0	0	0	0	0	0	0	0	0	0	0	0	0	0	0	0	0	0	0	0	0	0	0	0	0	0	0	0	0	0	0	0	0	0	0	0	0	0	0	0	0	0	0	0	0	0	0	0	0	0	0	0	0	0	0	0	0	0	0	0	0	0	0	0	0	0	0	0	0	0	0	0	0	0	0	0	0	0	0	0	0	0	0	0	0	0	0	0	0	0	0	0
2475.5	1973	0	0	0	0	0	0	0	0	0	0	0	0	0	0	0	0	0	0	0	0	0	0	0	0	0	0	0	0	0	0	0	0	0	0	0	0	0	0	0	0	0	0	0	0	0	0	0	0	0	0	0	0	0	0	0	0	0	0	0	0	0	0	0	0	0	0	0	0	0	0	0	0	0	0	0	0	0	0	0	0	0	0	0	0	0	0	0	0	0	0	0	16.2	17.4	4	0	0	0	0	0	0	0	0	0	17.6	7.5	0	0	0	0	0	0	0	0	39.5	1.4	0	0	0	0	0	0	0	0	0	0	0	0	0	1.8	12.8	0	0	0	0	0	0	0	18.5	3.8	0	0	0	0	0	0	0	0	0	0	0	0	0.6	0	0	0	0	0	0	10.8	12.4	0.2	33.9	16.9	0	0	10.5	7.2	21.7	22.5	37	0	1	19.7	20.5	23.2	11.5	0	0	0.9	0.1	0	0	13	36.8	0.7	0	0	0	0	0	0	0	0	28	25.1	5.2	5	0	0	0	0	0	0	0	0	0	0	6.7	0	0	1.8	34.8	1.5	1.5	0	0	0	0	0	0	0	0	0	0	2.4	0.5	2	0.2	2	0	0	2.2	0	0	0	0	0	0	0	0	0	0	0	0	0	1.4	1.8	0	0	0	5.2	11	10.9	0	0	0	0	0	0	0	0	0	0	0	0	0	0	0	0	0	0	0	0	0	0	0	0	0	0	0	0	0	0	0	0	0	0	0	0	0	0	0	0	0	0	0	0	0	0	0	0	0	0	0	0	0	0	0	0	0	0	0	0	0	0	0	0	0	0	0	0	0	0	0	0	0	0	0	0	0	0	0	0	0	0	0	0	0	0	0	0	0	0	0	0	0	0	0	0	0	0	0	0	0	0	0	0	0	0	0	0	0	0	0	0
2475.5	1974	0	0	0	0	0	0	0	0	0	0	0	0	0	0	0	0	0	0	0	0	0	0	0	0	0	0	0	0	0	0	0	0	0	0	0	0	0	0	0	0	0	0	0	0	0.1	0	0	0	0	0	0	0	0	0	0	0	0	0	0	0	0	0	0	0	0	0	0	0	0	0	0	0	0	0	0	0	0	0	0	0	0	0	0	0	0	0	0	0	0	0	0	0	0	2.2	0	0	0	0	0	0	0	0	0	0.5	0	0	0	0	0	7	1	0	0	44.1	10.4	5.1	0	0	0	0.1	0	0	0	0	0	0.7	54.5	8	0	20.4	0	13	0.5	0	0	0	0	0	0	7.8	0	5.2	0	0	0	0	0	0	0	0	0	0	0	0	0	0	3.3	0	3.2	0	0	0	16.5	16.3	0	0	0	0	0	2.6	0	0	0	0	0	6.6	0	0	2.5	6.5	0	0	0	0	16.8	9.6	2.6	0	0	5.3	2.9	0	15.8	29.3	0	0	0	0	0	0	0	0	0	48	5.5	0	0	0	0	4.5	0.5	30	24.1	1	0	0	0	0	0	0	0	0	0	0	0	0	0	0.4	3.4	11.2	0	0	0	0	0	0	0	0	0	0	0	0	0	0	0	0	0	0	0	0	0	0	0	0	0	0	0	0	4.9	0	2.7	0	0	0.3	0	0	0	0	0	0	0	0	0	0	0	0	0	0	0	0	0	0	0	0	0	0	0	0	0	0	0	0	0	0	0	0	0	0	0	0	0	0	0	0	0	0	0	0	0	0	0	0	0	0	0	0	0	0	0	0	0	0	0	0	0	0	0	0	0	0	0	0	0	0	0	0	0	0	0	0	0	0	0	0	0	0	0	0	0	0	0	0	0	0	0	0	0	0	0	0	0	0	0	0	0
2475.5	1975	0	0	0	0	0	0	0	0	0	0	0	0	0	0	0	0	0	0	0	0	0	0	0	0	0	0	0	0	0	0	0	0	0	0	0	0	0	0	0	0	0	0	0	0	0	0	0	0	0	0	0	0	0	0	0	0	0	0	0	0	6.6	0	0	0	0	0	0	0	0	0	0	0	0	0	0	0	0	0	0	0	0	0	0	0	0	0	0	0	0	0	0.7	4.6	0	0	0.5	0	0	0	0	0	0	1.2	0.8	0.1	0	1.5	0	0	0	0	0	0	0	0	0	0	0.4	0.5	0	0	0	4.1	7.4	0	0	1.2	0	0	0	0.7	18.2	13.7	0	0	0	0	0	11.9	2.7	0	0	0	15.4	0.7	0	0	0	11.8	1.1	0	0	5.9	0	0	0.5	0.1	0	3	0	0	0	0	0	3.2	21	0	0	0	0	0	0	0	0	0	0	3.5	0.2	0	0	0	0	0.9	4.5	0.3	0	0	4.4	0	1.8	0	0	0	25.4	10.8	1.2	0	0	0	0	0	0	0	0	0	0	0	23.7	31.8	5.8	12.9	0.7	1.5	0	0	0	0	0	0	0	0	0	0	0	9.8	4.8	3.5	0.4	0	0.6	0	0	0.9	4	0	0	0	0	0	0	0	0	0	0	0	0	0	0	0	3.9	0	0	0	0	0	0	1.6	0	0	0	0	0	6.3	0	0	0	0	0	0	0	0	0	0	0	0	0	0	0	0	0	0	0	0	0	0	0	0	3	0	0	0	0	1.5	0	0	0	0	0	0	0	0	0	0	0	0	0	0	0	0	0	0	0	0	0	0	0	0	0	0	0	0	0	0	0	0	0	0	0	0	0	0	0	0	0	0	0	0	0	0	0	0	0	0	0	0	0	0	0	0	0	0	0	0	0	0	0	0	0	0	0	0	0	0	0	0	0
2475.5	1976	0	0	0	0	0	0	0	0	0	0	0	0	0	0	0	0	0	0	0	0	0	0	0	0	0	0	0	0	0	0	0	0	0	0	0	0	0	0	0	0	0	0	0	0	0	0	0	0	0	0	0	0	0	0	0	0	0	0	0	0	0	0	0	0	0	0	0	0	0	0	0	0	0	0	0	0	0	0	0	0	0	0	0	0	0.4	3.7	1.3	0	0	0.2	4.9	0	0	0	0	0	0	0	0	0	0	0	0	0	0	0	0	0	0	0	0	0	0	0	0	0	0	0	0	2.1	29.7	0	0	1.4	0.9	0	0	0	0	0	0	2	0	0	0	0	0	0	0	0	0	1.6	1.5	1.7	0	0	0	0	0	0	7.7	34.8	2.5	0	1.2	18	17.4	5.7	5.8	1.3	0	0	0	0	0	0	0	9.9	8.1	0	0.7	25.8	31.4	1.6	1.3	0	0	0	0	0	24.5	1.9	0	0	0	0	0	0	0	13.9	2.9	10	0.5	0	0	0	0	0	0	0	0	0	0	0	0	0	0	0	0	0	0	0	0	1.5	37.2	19.4	0	0	0	0	11.2	0	0	0.7	0	0	0	0	3.6	9.1	0	0	0	0	0	0	0	0	0	0	0	0	0	0	0	0	7.9	8	0	0	0	0	0	0	8.8	3	3.7	0	0	0	0	0	0	0	5.1	31.1	1.6	0	0	0	2.1	3.2	0	0	0	0	0	0	0	0	0	0	0	0	0	0.4	0	0	0	0	0	0	0	0	0	0	0	0	0	0	0	0	0	0	0	0	0	0	0	0	0	0	0	0	0	0	0	0	0	0	0	0	0	0	0	0	0	0	0	0	0	0	0	0	0	0	0	0	0	0	0	0	0	0	0	0	0	0	0	0	0	0	0	0	0	0	0	0	0	0	0	0	0	0	0
2475.5	1977	0	0	0	0	0	0	0	0	0	0	0	0	0	0	0	0	0	0	0	0	0	0	0	0	0	0	0	0	0	0	0	0	0	0	0	0	0	0	0	0	0	0	0	0	0	0	0	0	0	0	0	0	0	0	0	0	0	0	0	0	0	0	0	0	0	0	0	0	0	0	0	0	0	0	0	0	8	17.7	1.6	0	7.5	0	0	0	0	0	0	0	0	0	0	0	0	0	0	0	0	0	0	0	0	0	5.5	0	0	1.5	0	0	0	0	0	0	0	0	0	0	0	0	0	0	0	0	0	0	0	0	2.3	3.2	0	5.4	0	0	0	0.7	4.6	27.4	53.2	0.2	0	0	0	0	15	45.4	11	0	0	0	0	0	0	0	0	0	1.7	45.3	0	0	0	0	0	7	0	0	0	0	0	0	0	0.2	0	0	0	0	0	0	0	0	0	0	0	0	0	0	0	0	0	0	0	0	0	0	0	0.7	0	0	0	0	0	0.8	2.2	0	1	0	0.9	5.2	35.9	0	0	0	0	0	0	0	0	0	0	0	0	0	0	0	0	14	18.7	2.4	0	0	0	0	0	0	0	0	15.7	2.2	0	0	0	0	2	0	0	0	0	0	0	0	0	0	0	0	0	0	0	0	0	0	0	0	0	0	0	0.3	0	0	1	0	0	0	0	0	0	0	0	0	0	0	0	0	0	0	0	0	0	0	0	0	0	0	0	0	0	0	0	0	0	0	0	0	0	0	0	0.2	0	0	0	0	0	0	0	0	0	0	0	0	0	0	0	0	0	0	0	0	0	0	0	0	0	0	0	0	0	0	0	0	0	0	0	0	0	0	0	0	0	0	0	0	0	0	0	0	0	0	0	0	0	0	0	0	0	0	0	0	0
2475.5	1978	0	0	0	0	0	0	0	0	0	0	0	0	0	0	0	0	0	0	0	0	0	0	0	0	0	0	0	0	0	0	0	0	0	0	0	0	0	0	0	0	0	0	0	0	0	0	0	0	0	0	0	0	0	0	0	0	0	0	0	0	0	0	0	0	0	0	0	0	0	0	0	0	0	0	0.4	0	0	0	0	0	0	0	0	0	0	0	0.6	4.2	0	0	5.1	6.8	0	0	17.1	0	0	0	0	5.6	0.9	2.6	0	4.1	0	0	0	0	0	0	0	0	0	0	0	0	0	0	0	0	0	0	6.1	34.3	3.8	1	0	0	0	8.6	4	0	0.4	49.7	0	0	0	0	0	0	0	0	0	0	0	0	8.2	1.1	0	0	0	0	0	0	0	0	4.7	0	0	0	31.6	12.3	0	0	0	0	0	0	0	0	0	0	0.8	31.5	5.4	4.3	0	0	0	0	0	0	0	0	0.6	0	0	0	0	0	7.4	0.7	8.3	2.3	0	0	0	0	0	0	0	0	0	0	0	0	0	0	0	0	0	0	0.8	0	0	0	0.2	0	2.6	29	5.5	0	0	0	13.5	0	0	0	0	0	0	0	0	0	0	0	3.7	12.3	0	0	0	0	0	0	0	0	0	0	0	0	0	0	0	0	0	0	0	0	0	0	0	0	0	0	0	0	0	0	0	0	0	0	0	0	0	0	0	0	0	0	0	0	0	0	0	0	0	0	0	0	0	0	0	0	0	0	0	0	0	0	0	0	0	0	0	0	0	0	0	0	0	0	0	0	0	0	0	0	0	0	0	0	0	0	0	0	0	0	0	0	0	0	0	0	0	0	0	0	0	0	0	0	0	0	0	0	0	0	0	0	0	0	0	0	0	0	0	0	0	0	0	0	0	0	0
2475.5	1979	0	0	0	0	0	0	0	0	0	0	0	0	0	0	0	0	0	0	0	0	0	0	0	0	0	0	0	0	0	0	0	0	0	0	0	0	0	0	0	0	0	0	0	0	0	0	0	0	0	0	0	0	0	0	0	0	0	0	0	0	0	0	0.1	0	2	4.3	0	0	0	0	0	0	0	0	0	0	0	0	0	0	1	0	19.1	1.8	0	0	0	0	0	0	0	0	2.6	2.7	0	0	0	0	0	0	0	0	0	0	0	0	0	0	0	0	0	0	0	0	0	0	0.4	0	0	2.8	51.3	4	0	0	0	0	25.9	60.1	0.2	0	0	0	0	0	0	45	0.3	0	0	0.5	3	0	0	0	0	0	0	30.1	16.8	6.3	0.7	0	0	0	0	0	0	32.3	10.2	0	0	0	0.9	1.8	4.8	1.1	3.4	0	0	0.5	0	0	0	0	13.9	26.7	13.8	0.7	0	0	0	0	0	0	0	0	0	0	12.3	3.5	0	0	3.3	0.2	5.8	0	2.1	9	9.8	2.1	23.6	1.7	0.5	0	0	0	0	6.3	10.4	0.3	0	9.2	0.1	53.7	8.8	0	0	0	0	0	0	0	0	3.9	0	0	0	0	0	0	1.1	0	0	0	0	0	0	0	0	0	0	0	0	0	0	0	0	0	0	0	0	0	0	0	0	0	0	1.3	1.6	0	0	0	0	0	0	0	0	0	0	0	0	0	0	0	0	0	0	0	0	0	0	0	0	0	0	0	0	0	0	0	0	0	0	0	0	0	0	0	0	0	0	0	0	0	0	0	0	0	0	0	0	0	0	0	0	0	0	0	0	0	0	0	0	0	0	0	0	0	0	0	0	0	0	0	0	0	0	0	0	0	0	0	0	0	0	0	0	0	0	0	0	0	0	0	0	0	0	0	0	0	0	0	0	0	0
2475.5	1980	0	0	0	0	0	0	0	0	0	0	0	0	0	0	0	0	0	0	0	0	0	0	0	0	0	0	0	0	0	0	0	0	0	0	0	0	0	0	0	0	0	0	0	0	0	0	0	0	0	0	0	0	0	0	0	0	0	0	0	0	0	0	0	0	0	0	0	0	0	0	0	0	0	0	0	0	0	0	0	0	0	0	0	0	0	0	0	0	0	0	0	25.5	0	0	0	0	0	0	0	0	0	0	0	0	0	0	0	0	0	0	0	0	1.5	0	0	0	0	0	1.4	0	0	0	0	0	0	0	0	0	0.2	0	0	0.6	55.4	23	4.1	22.6	0.2	0.7	0	0	0	0	0	0	0	0	0.6	11.5	24.2	0	0	3.7	0	0	0.3	0	15.1	0	0	0	0	0	0	20.6	10	0	0	0	2.1	0	0	0	0	0	0	0	0	0.7	0.5	8.2	0	0	0	8.1	22.5	1.1	0	0	11.7	0	0	0	8.4	0	0	0	0	0	2.9	5.3	0.6	0.2	0.3	0	0	0	0.9	5.7	0	0	0	2.1	18.2	6.2	0	0	0	0	0	0	0	0.4	1	0	0	0	0	0	0	0	0	0	0.8	0	0	0	13.8	22.5	5.9	0	0	0	0	0	0	0	0	0	0	0	0	0	0	0	0	0	0	0	23.4	0	0	0	0	0	0	0	0	0	0	0	0	0	0	0	0	0	0	0	0	0	0	0	0	0	0	0	0	0	0	0	0	0	0	0	0	0	0	0	0	0	0	0	0	0	0	0	0	0	0	0	0	0	0	0	0	0	0	0	0	0	0	0	0	0	0	0	0	0	0	0	0	0	0	0	0	0	0	0	0	0	0	0	0	0	0	0	0	0	0	0	0	0	0	0	0	0	0	0	0	0	0	0	0	0	0
2475.5	1981	0	0	0	0	0	0	0	0	0	0	0	0	0	0	0	0	0	0	0	0	0	0	0	0	0	0	0	0	0	0	0	0	0	0	0	0	0	0	0	0	0	0	0	0	0	0	0	0	0	0	0	0	0	0	0	0	0	0	0	0	0	0	0	0	0	0	0	0	0	0	0	0	1.1	0	0	0	0	0	0	0	0	0	0	0	0	0	0	0	0	0	0	0	0	0	0	4	0	0	0	0	0	0.1	0	17.4	0	0	0	0	3	10.7	2.1	0.4	0.5	0	0	0	0	0	0	5	0	0	0	0.2	0	0	0	0	0	0	0	0	0	0	0	0	0	2.6	0	0	0	0	0	0	0	0.9	0	0	1.1	0	0.3	0	0	0	0	0	7.7	8.8	0.4	0	2	5.3	0.3	0	0	0	9.4	4.9	0	0	0	0	0	0.4	0	0	0	1.7	2.1	6.4	0	0	0	23.9	0	3.1	27.6	16.3	0	0	0	0	0	0	0	0	22.6	45.5	4.3	0.2	0	0	0	0	0	1.7	3.9	2.4	0	0	6.2	0	0	13.3	0	0	1.3	3.4	0	0	1.6	16.5	0	0	13.5	0	0	0	0.3	0	0	0	0	0	0	6.3	8.9	8.6	0	0	0	0	0	0	0	0	2.5	0	0	0	0	0	0	0	0	0	0	0	0	0	0	0	0	0	0	0	0	0.6	0	0	0	0	0	0	0	0	0	0	0	0	0	0	0	0	0	10.7	0	0	0	0	0	0	0	0	0	0	0	0	0	0	0	0	0	0	0	0	0	0	0	0	0	0	0	0	0	0	0	0	0	0	0	0	0	0	0	0	0	0	0	0	0	0	0	0	0	0	0	0	0	0	0	0	0	0	0	0	0	0	0	0	0	0	0	0	0	0	0	0	0	0	0	0	0	0	0
2475.5	1982	0	0	0	0	0	0	0	0	0	0	0	0	0	0	0	0	0	0	0	0	0	0	0	0	0	0	0	0	0	0	0	0	0	0	0	0	0	0	0	0	0	0	0	0	0	0	0	0	0	0	0	0	0	0	0	0	0	0	2.5	0	0	0	0	0	0	0	0	0	0	0	0	0	0	0	0	0	0	0	0	0	0	0	0	0	0	0	0	0	0	0	0	0	0	0	0	0	0	0	3.4	15.9	23	3.5	1.3	0	0	0	0	0	0	0	0.2	0	3.2	4.7	8.2	0.4	12.2	7.1	0	0	0	0	0	0	0	1	14.6	0.8	0	0	0	0	0	0	14.5	0.8	0	0	0	0	0	0.3	0	0	0	0	0	0	0	1.4	15.2	0	9.5	41.8	16.3	6.1	21.5	15.8	0	0	0	0	0	0	0	1.5	21.4	0.3	0	11.3	36	0.4	0	0	0	64.2	33.9	12.2	0	0	0	0	0	0	0	21.9	23.1	8.2	0	10.1	1.4	0	0	0	0	0	0	0	1.6	2.2	8.5	22.6	0.8	16.5	18	0	0	8	10.4	20.1	25.2	0.2	0	0	0	46.9	18.4	2.7	0	0	0	0	0	0	0	6.9	0.4	0	0	0	0	0	2.6	3.4	0	0	0	0	0	0	0	0	0	0	0	0	0	0	0.4	0	0	0	0	0	0	0	0	0	4.9	3.8	0.2	0	0	0	0	0	0	0	0	0	0	0	0	0	0	0	0	0	0	0	0	0	0	0	0	0	1.7	0	0	0	0	0	0	0	0	0	0	0	0	0	0	0	0	0	0	0	0	0	0	0	0	0	0	0	0	0	0	0	0	0	0	0	0	0	0	0	0	0	0	0	0	0	0	0	0	0	0	0	0	0	0	0	0	0	0	0	0	0	0	0	0	0	0	0	0	0	0	0	0	0	0	0	0	0	0
2475.5	1983	0	0	0	0	0	0	0	0	0	0	0	0	0	0	0	0	0	0	0	0	0	0	0	0	0	0	0	0	0	0	0	0	0	0	0	0	0	0	0	0	0	0	0	0	0	0	0	0	0	0	0	0	0	0	0	0	0	0	0	0	0	0	0	0	0	0	0	0	0	0	0	0	0	0	2.4	0	0	0	0	0	0	0	0	0	0	0	0	0	0	0.2	0	0	0	0	0	0	0.3	0	0	1.4	0	0	0	16.8	2.7	13.8	0	0	0	0	0	0	0	0	0	0	0	0	0	0	0	0	0	0	0	0	0	0	0	0	0	0	0	0	2.7	0	0	0.3	0	0	0	0	2.4	1.1	0	0	2.7	0.6	0.2	0	0	0	0	4.8	0	0	0	0	0	0	0	4.9	0	0	0	0	0	5.4	1	24.5	20.5	0	0	0	0	0	0	0	12	19	0	0	0	0	0	0	0	0	0	0	7.1	0	0	0	0	0	0	0	0	0	0	0	0	0	0	0	0	0	0	0	0	0	0	0	0	0.6	0	0	0	0	0	0	0	0	9.5	16.5	10.7	4.9	2.1	9.9	4.1	0	0	0	0.3	4.2	0	9.9	5.2	0	0	0	0	0	0	0	0	0	0	0	0	0	0	0	0	0	0	0	3.2	8.3	0	0	0	0	0	0	0	7.8	0	0	0	0	0	0	0	0	0	0	0	0	0	0	0	0	0	0	0	0	0	0	0	0	0	0	0	0	0	0	0	0	0	0	0	0	0	0	0	0	0	0	0	0	0	0	0	0	0	0	0	0	0	0	0	0	0	0	0	0	0	0	0	0	0	0	0	0	0	0	0	0	0	0	0	0	0	0	0	0	0	0	0	0	0	0	0	0	0	0	0	0	0	0	0	0	0
2475.5	1984	0	0	0	0	0	0	0	0	0	0	0	0	0	0	0	0	0	0	0	0	0	0	0	0	0	0	0	0	0	0	0	0	0	0	0	0	0	0	0	0	0	0	0	0	0	0	0	0	0	0	0	0	0	0	0	0	0	0	0	0	0	0	0	0	0	0	0	0	0	0	0	0	0	0	0	0	0	25.8	4.3	2.7	0	0	0	0	0	0	0	0	0	0	0	0	0.2	0	0	0	0	0	0	0	0	0	0	0	0	0	0	0	0	19	1.4	0	0	0	0	0	2.2	0	0	0	0	0	0	0	0	0	3	0	0	0	0	6.2	0	0	0	21.9	0	0	0	0	0	0	0	0	0	0	0	0	0	0	0	0	0	0	0	0	0	0	0	0	0	0	0	0	0	0	0	0	0	0	0	0	0	6.3	4.1	0	0	0	0	0	0	0	0	0	15	9.3	1.1	9.8	1.7	0.4	0	0	0	0	0	0	0	19.8	46.8	1	1.6	0	0	0	2.8	0	0	7.8	32.1	12.1	0	0	0	0	0	0	0	0	0	0	0	0	0	0	0	0	0	0	0	0	0	0	0	17.7	0.3	6.1	0	0	0	0	0	0	0	0.5	0.2	0	0	0	0	0	0	0	0	0	0	0	0	0	0	0	0	0	0	0	49.8	0.2	0	0	0	0	0	0	0	0	0	0	0	0	0	0	0	0	0	0	0.2	0.3	0	0	0	0	0	0	0	0	0	0	0	0	0	0	0	0	0	0	0	0	0	0	0	0	0	0	0	0	0	0	0	0	0	0	0	0	0	0	0	0	0	0	0	0	0	0	0	0	0	0	0	0	0	0	0	0	0	0	0	0	0	0	0	0	0	0	0	0	0	0	0	0	0	0	0	0	0	0	0
2475.5	1985	0	0	0	0	0	0	0	0	0	0	0	0	0	0	0	0	0	0	0	0	0	0	0	0	0	0	0	0	0	0	0	0	0	0	0	0	0	0	0	0	0	0	0	0	0	0	0	0	0	0	0	0	0	0	0	0	0	0	0	0	0	0	0	0	0	0	0	0	0	0	1.9	0	0	0	0	0	0	0	0	9.6	4	0	0	0	0	0	0	0	0	0	0	0.9	0	0.5	0	0	0	0	0	0	3.7	0	0	0	0	0	0	0	0	0	0	0	0	0	0	0	0	0	0	0	0	7.3	0	0	9.4	0	0	0	0	0	0	0	0	0	0	0	0	0	9	0	16.4	0	0	0	0	0	7.9	6	4.8	2.9	0	0	0	0	0.7	0	0	0	0	0	0	0	0	9.6	22.3	0	1.4	10	0	0	8.6	0	0	0	0.7	0	0	0	0	0	0	0	0	0	0	0	0.8	0.6	0.2	4.7	0	16.4	21.7	0	0	0	11.8	32.6	6.9	0	0	0	0	0	0	0	0	0	0	0	0	0	0	0	0	0	0	0	0	0	0	0	0	0	0	0	0.4	0	0	0	0	0	0	0	0.7	0.8	0	0	0	0	5.8	0.9	0	10.4	19	5.7	0	0	0	0	0	0	0	0	0	0	0	0	0	0	0	0	0	0	0	0	0	0	0	0	0	0	0	0	5.6	0	0	0	0	0	0	0	0	0	0	0	0	0	0	0	0	0	0	0	0	0	0	0	0	0	0	0	0	0	0	0	0	0	0	0	0	0	0	0	0	0	0	0	0	0	0	0	0	0	0	0	0	0	0	0	0	0	0	0	0	0	0	0	0	0	0	0	0	0	0	0	0	0	0	0	0	0	0	0	0	0	0	0	0	0	0	0	0	0	0
2475.5	1986	0	0	0	0	0	0	0	0	0	0	0	0	0	0	0	0	0	0	0	0	0	0	0	0	0	0	0	0	0	0	0	0	0	0	0	0	0	0	0	0	0	0	0	0	0	0	0	0	0	0	0	0	0	0	0	0	0	0	0	0	3.7	16.5	10.5	0.9	0	0	0	0	0	0	0	0	0	0	0	0	0	0	0	0	0	0	0	0	0	0	0	0	0	1	0	0	5.6	12.6	4.3	0.6	0	8.1	44.1	49.2	35.5	4.1	10.7	2.6	0	0	0	0	0.9	0.2	0	0	0	0	0	0	0	0	0	2.8	5.8	8.9	10.5	2.1	0	0	0	0	0	0	0.2	3.9	0	0	16.9	4.8	0	0	0	11.5	17.1	0	0	0	0	0	0	0	0	0	15.1	5.8	0	1.4	4.1	0	0	19.1	23	0	0	1.9	3.6	0	0	0	0	0	0	0	0	0	0	0	3.3	8.2	2.1	14.3	12.1	0	0	0	0	0	0	0	11.4	0	0	0	1	3.3	15.5	0	0	0	0	0	0	0	0	0	0	0	0	0	0	0	11.3	9.3	2.4	0.4	0	1.2	0	0	0.2	0	0	0	0.4	0	0	18.5	14.6	1.9	0	0	0	6.2	0	0	0	0	0.7	3.2	2.3	0.6	0	0	0	0	0	0	0	0	0	0	0	0	0	0	0	0	0	0	0	0	0	0	0	0.8	0	0	0	0	0	0	0	0	0	0	0	0	0	0	0	0	0	0	0	0	0	0	0	0	0	0	0	0	0	0	0	0	0	0	0	0	0	0	0	0	0	0	0	0	0	0	0	0	0	0	0	0	0	0	0	0	0	0	0	0	0	0	0	0	0	0	0	0	0	0	0	0	0	0	0	0	0	0	0	0	0	0	0	0	0	0	0	0	0	0	0	0	0	0	0	0	0	0	0	0	0	0	0
2475.5	1987	0	0	0	0	0	0	0	0	0	0	0	0	0	0	0	0	0	0	0	0	0	0	0	0	0	0	0	0	0	0	0	0	0	0	0	0	0	0	0	0	0	0	0	0	0	0	0	0	0	0	0	0	0	0	0	0	0	0	0	0	0	0	0	0	2.5	2.9	0	0	0	0	0	0	0	0	0	0	0	13.7	4.5	0	0	8.5	13.9	2.5	0	0	0	0	0	1	0	0	0	0.8	0	0	0	0.7	0	0	0	0	0	0	0	0	0	0	0	0	0	0	0	0	0	0	0	0	0	0	0	0	0	0	0	6	14.3	4.8	0	0	0	0	0	8.1	0.7	0	0	0	0	0.2	1.1	8.5	2.8	0	19.8	9.4	8.1	0.8	0	0	4.3	0.1	0	0	0	2.4	24.5	0	14.3	0	0	0	0	0.8	13.6	0.8	0	15.5	19.7	3	0.5	0	0	0.6	0.4	0	0	19.5	0	0	4.4	0	0	0	20.8	27.5	0	0	0	0	1.2	0	0	0	0	0	4.5	0	3.6	38	45.4	0.2	0	0	0.3	9.2	46.2	11.3	0	0.2	0	0	0.2	3.1	0	13.4	0	0	3.9	7.2	0	0	0	0	0	0	0	0	0	0	0	3.2	1.4	1.5	3.3	0	0	0	0	0	0	0	0	0	0	0	0	0	0	0	0	0	0	0	0	0	0	0	0	2.7	0	0	0	0	0	0.5	1	0	0	0	0	0	0	0	0	0	0	0	0	0	0	0	0	0	0	0	0	0	0	0	0	0	0	0	0	0	0	0	0	0	0	0	0	0	0	0	0	0	0	0	0	0	0	0	0	0	0	0	0	0	0	0	0	0	0	0	0	0	0	0	0	0	0	0	0	0	0	0	0	0	0	0	0	0	0	0	0	0	0	0	0	0	0	0	0	0	0	0	0	0	0	0	0	0	0
2475.5	1988	0	0	0	0	0	0	0	0	0	0	0	0	0	0	0	0	0	0	0	0	0	0	0	0	0	0	0	0	0	0	0	0	0	0	0	0	0	0	0	0	0	0	0	0	0	0	0	0	0	0	0	0	0	0	0	0	0.3	0	0	0	0	0	0	0	0	0	0	0	0	0	0	0	0	0	0	0	0	0	0	0	0	0	0	0	0	0	0	0	0	0	15.6	0	0	0	0	0	0	0	0	0	0	0	0	4.9	0	0	0	0	0	0	14.1	5.4	0	0	0	0	0	0	0	0	0	0	0	0	0	0	0	0	0.2	0	0	0	0	0	0	5.4	1.6	0	0	0	14.9	23.5	0	0	0	4.3	20.7	23.9	4.8	9.4	0	0	0	0	11.2	7	0	0	0	0	4.1	1.9	2.6	1.3	0.1	0	0	19.5	0.2	0	0	0	24.4	9.9	0.4	0.3	0	0	0	0	4.2	0	0	0	0.4	0	0	0	0	0	0	0	10	5.2	26.5	11.8	14	0	0	0	1.1	3.2	0	0	0	0	0	0	0	0	0	0	0	0	0	0	0	0	0	0	2.3	0	0	0	10.6	11.2	29.6	0	0	0	0	0	0	0	0	0	0	0	0.6	0.2	0	0	0	0	0	0	0	0	0	0	0	0	0	0	0	0	0	0	0	0	0	0	0	0	0	0	0	0	0	0	0	0	0	0	0	0	0	0	0	0	0	0	0	0	0	0	0	0	0	0	0	0	0	0	0	0	0	0	0	0	0	0	0	0	0	0	0	0	0	0	0	0	0	0	0	0	0	0	0	0	0	0	0	0	0	0	0	0	0	0	0	0	0	0	0	0	0	0	0	0	0	0	0	0	0	0	0	0	0	0	0	0	0	0	0	0	0	0	0	0	0	0	0	0	0
2475.5	1989	0	0	0	0	0	0	0	0	0	0	0	0	0	0	0	0	0	0	0	0	0	0	0	0	0	0	0	0	0	0	0	0	0	0	0	0	0	0	0	0	0	0	0	0	0	0	0	0	0	0	0	0	0	0	0	0	0	0	0	0	0	0	0	0	0	0	0	0	0	0	0	0	0	0	0	0	0	12.8	0.5	0	4	0	0	0	0	0	0	0	0	0	8.4	0	0	0	0	0	0	5	0	0	0	0.8	0	0	1.5	8.7	6.5	15.1	0.8	2.1	0	0	0	0	0	0	0	0	0	0	7.8	0.6	0	0	0.2	0	0	0	3.6	1.5	0	0	17.8	1.3	0	0.4	0.2	0	0	0	0	0	0	0	0	0	0	0	0	0	0	0	0.2	0	0	37.7	45	14.6	0	0.5	1.5	0	0	0	0	0	0	2.2	1.6	1.1	0	0	1.2	4.8	0	1.7	0	0.2	22	1.7	0	0	0	0	2.8	13.2	1.2	0	0	5.3	0	0	7.9	8.4	0	0	0	20.4	0	0	0	10.4	0	0	0	0	0	3.3	0	0	0	0.5	5.8	0	0	0	0.5	1.2	0	0	0	0	8	40.5	1.6	0	0	0	0	0	0	0	0	0	0	0	0	0	0	0	0	0	7.2	51.2	17.1	0	0	0	0	0	0	0.2	0	0	0	0	0	0	0	0	0	0	0	0	0	0	0	0	0	0	0	0	0	0	0	0	0	0	0	0	0	0.4	0	0	0	0	0	0	0	0	0	0	0	0	0	0	0	0	0	0	0	0	0	0	0	0	0	0	0	0	0	0	0	0	0	0	0	0	0	0	0	0	0	0	0	0	0	0	0	0	0	0	0	0	0	0	0	0	0	0	0	0	0	0	0	0	0	0	0	0	0	0	0	0	0	0	0	0	0	0	0	0	0	0	0
2475.5	1990	0	0	0	0	0	0	0	0	0	0	0	0	0	0	0	0	0	0	0	0	0	0	0	0	0	0	0	0	0	0	0	0	0	0	0	0	0	0	0	0	0	0	0	0	0	0	0	0	0	0	0	0	0	0	0	0	0	0	0	0	0	0	0	0	0	0	0	0	0	0	0	0	0	0	0	0	0	0	0.2	0	0	0	0	0	0	0	0	0	0	0	0	0	0	0	0	0	0	0	0	8.9	2.4	6.8	2	0	0	0	0	0	0	0	0	0	0	0	0	0	0	0	0	0	0	0	0	0	0.2	0	0	0	0	0	0	0	0	0	0.2	0	0	0	0	0	0	0.3	0.9	0	0	0.7	2	0	0	0	0	0	0	0	0	15.4	0.3	0	0	0.7	0.5	0	0	0	0	0	0	0	0	0	0	0	0.2	0.7	10.9	13.8	22.2	15.5	7.1	0	0	0	7.4	23.4	4.8	6.5	13.5	0	0	0.8	4.1	6.7	0	0	0	0	0	0	0	3	0	0	0	0	0	0	0	0	0	1.8	3.9	0	0	0	0	5.8	40.1	1.8	1.5	0	0	0	0	0.9	0	0	0	0	0	0	0	0	4.2	54.4	6	1.6	0	0	0	0	0	0	0	0	0	0	0	0	0	0	0	0	5.8	0.9	0	0	0	0	0	0	0	0	0	0	0	0	0	0	0	0	0	0	0	1.5	0	0	0	0	0	0	0	0	0	0	0	0	0	1.1	0	0	0	0	0	0	0.7	0	0	0	0	0	0	0	0	0	0	0	0	0	0	0	0	0	0	0	0	0	0	0	0	0	0	0	0	0	0	0	0	0	0	0	0	0	0	0	0	0	0	0	0	0	0	0	0	0	0	0	0	0	0	0	0	0	0	0	0	0	0	0	0	0	0	0	0	0	0
2475.5	1991	0	0	0	0	0	0	0	0	0	0	0	0	0	0	0	0	0	0	0	0	0	0	0	0	0	0	0	0	0	0	0	0	0	0	0	0	0	0	0	0	0	0	0	0	0	0	0	0	0	0	1.4	0	0	0	0	0	0	0	0	0	0	0	0	0	0	0	0	0	0	0	0	0	0	7.4	0	0	0	0	0	0	0	0	0	0	0	0	0	0	0	0	0	0	0	0	20.1	4.3	0	0	0	0	0	0	0	0	0	0	0	0	0	0	0	0	0	0	0	0	0	0	0	1.3	19.7	45	59.4	65.8	55.1	3	0	0	0	0	0	0	15.1	41.8	15.8	0	0	0	0	0.3	0.8	1.3	0	0	0	0.9	0	0	10.1	0	0	14.2	32.7	53.1	11.4	0	0	0	0	0	0	0	0	0	0	0	6.8	8.1	19.2	3.3	0	1.6	21.6	0.4	4.3	0	0	0	0	0	0	1	7.8	20.7	10.6	1.8	31.2	42.4	0	25.7	3.4	4.8	15.2	0.8	2.3	2.2	0.8	0	0	0	0	0	3.6	8.7	0	1	19.6	25	20.1	1.7	1	0	4.1	0	0	0	1.2	0	0	0	0	0	0	0	0	0	1.5	1.8	0	0	0	0	0	4.5	26.1	0	0	0	0	0	0	0	0	0	0	0	0	0	0	0	0	0	0	0	0	0	0	0	0	0	0	0	0	2.7	0	0	0	0	0	0	0	0	0	0	0	0	0	0	0	0	3.6	2	0	0	0	0	0	0	0	0	0.5	0	0	0	0	0	0	0	0	0	0	0	0	0	0	0	0	0	0	0	0	0	0	0	0	0	0	0	0	0	7.7	0	0	0	0	0	0	0	0	0	0	0	0	0	0	0	0	0	0	0	0	0	0	0	0	0	0	0	0	0	0	0	0	0	0	0	0	0	0	0	0	0	0	0	0
2475.5	1992	0	0	0	0	0	0	0	0	0	0	0	0	0	0	0	0	0	0	0	0	0	0	0	0	0	0	0	0	0	0	0	0	0	0	0	0	0	0	0	0	0	0	0	0	0	0	0	0	0	0	0	0	0	0	0	0	0	0	0	0	0	0	0	0	0	0	0	0	0	0	0	0	0	0	0	0	0	0	0	0	0	0	0	0	0	0	0	0	0	0	0	0	0	0	0	0	0	0	0.2	0.6	0	0	0	0.3	0	0	0	0	0	0	0	0	0	59.2	0	13.8	11.5	3.2	0	0	0	0	0	2	9.2	0.8	1.1	0	0	11.1	0	0	0	0	3.4	1.6	4.7	17	32.8	13.4	0	0	0	1	4.1	11.4	10.4	0	5.4	0	0	0	0	0	0	0	0	0	0	6.5	33.1	21	38.2	17.2	0	0	0	0	0	0	0	0	0	0	0	0	0	0	0	0	0.9	0	0	18.1	34.3	22.1	12.8	0.9	0	0	0	14.7	23.6	11.5	7.6	0	7	0	0	0	0	0	0	0	0	0	0	0	0	0	0	0	0	0	0	5.5	0	3.4	0	0	0	0	8.4	0	0	0	0	0	8.1	0.9	0	0	0	0	0	0	0	0	0	0	0	0	0	0	0	0	0	0	0	0	0	0	0	0	0	0	0	0	0	0	0	0	0	0	0	0	0	0	0	0	0	0	0	0	0	0	0.9	27.3	0	0	0	0.5	0	0	0	0	0	0	0	0	0	0	0	0	0	0	0	0	0	0	0	0	0	0	0	0	0	0	0	0	0	0	0	0	0	0	0	0	0	0	0	0	0	0	0	0	0	0	0	0	0	0	0	0	0	0	0	0	0	0	0	0	0	0	0	0	0	0	0	0	0	0	0	0	0	0	0	0	0	0	0	0	0	0	0
2475.5	1993	0	0	0	0	0	0	0	0	0	0	0	0	0	0	0	0	0	0	0	0	0	0	0	0	0	0	0	0	0	0	0	0	0	0	0	0	0	0	0	0	0	0	0	0	0	0	0	0	0	0	0	0	0	0	0	0	0	0	0	0	0	0	0	0	0	2	0	0	0	0	0	0	0	0	0	0	0	0.1	0	0	0	0	0	0	0	0	0	0	0	0	0	4.2	2.6	0	0	0	0	0	0	0	0	39.1	0.6	0	0	0	1.5	0	0	0	0	0	0	0	0	0	2.4	5.7	0	0	0	0	0	0	0	0	0	0	0	0	0	0	0	0	5.3	0	0	0	0	0	0	0	0	4.2	0	0	0	0	0	0	0	0	0	1.4	0	0.4	29.3	0	0	0	0	0	0	0	0	0	10.9	34.1	1.6	0	0	0	0	0	3.5	20.8	23.4	8.6	0	0	2.8	0	0	12.2	5.3	2	0	0	0	0	0	0	0	0	0	0	1.9	0	0	0	0	0	0	0	0	13	13.1	2.3	0	1.3	33.8	0	0	0	0	0	0	12.1	0.4	0	0	2.7	15.6	4.1	5.5	0	0	0	0	0	0	0	0	0	0	0	0	0	0	0	0	0	6.1	13.2	0	0	0	0	0	0	0	0	0	0	0	0	0	0	0	0	0	0	0	0	0	0	0	0	0	0	0	0	0	0	0	0.8	0	0	0	0	0	0	0	0	0	0	0	0	0	0	0	0	0	0	0	0	0	0	0	0	0	0	0	0	0	0	0	0	0	0	0	0	0	0	0	0	0	0	0	0	0	0	0	0	0	0	0	0	0	0	0	0	0	0	0	0	0	0	0	0	0	0	0	0	0	0	0	0	0	0	0	0	0	0	0	0	0	0	0	0	0	0	0	0	0
2475.5	1994	0	0	0	0	0	0	0	0	0	0	0	0	0	0	0	0	0	0	0	0	0	0	0	0	0	0	0	0	0	0	0	0	0	0	0	0	0	0	0	0	0	0	0	0	0	0	0	0	0	0	0	0	0	0	0	0	0	0	0	0	0	0	0	0	0	0	0	0	0	0	3.7	1.1	0	0	0	0	17.8	1.3	0	0	0	0	0	0	0	0	0	0	0	0	0	0	0	3.3	3.3	0.1	0.7	1.2	11.6	0	0	0	0	0	0	7.4	6.2	2.2	11	0	0	0.4	0	0	68.9	23.8	0.3	0	18	4.1	14.7	0.5	0	40.6	17.2	5.9	2.6	0	0	0	0	0	0	1.6	0	0	0	16	2.8	11.4	45.4	5.7	0	0	0	0	0	0	0	0	2.1	3.2	0	0	0	0	0	0	0	0	0	0	0	0	0	0	0	0	0	13.6	4.8	0.3	0	2.1	0	0	0.3	0	0	0	0	0	0	0	0	0	2.5	2.7	12.8	4.7	2.1	32.5	0	0	0	0	0	0	3.4	0	0	0	0	0	1.6	3.5	0	0	0	0	0	0	0	0	0	0	0	0	0	0	0	0	0	0.3	0	0	0	2.3	0	0	0	0	0	0	0	1.5	10.7	4.3	0	0	0	0	0	0	11.1	11.4	2	0	0	0	0	0	0	0	0	0	0	0	0	0	0	0	0	0	0	0	0	0	0	0	0	0	0	0	0	0	0	0	0	0	0	0	0	0	0	0	0	0	0	0	0	0	0	0	0	0	0	0	0	0	0	0	0	0	0	0	0	0	0	0	0	0	0	0	0	0	0	0	0	0	0	0	0	0	0	0	0	0	0	0	0	0	0	0	0	0	0	0	0	0	0	0	0	0	0	0	0	0	0	0	0	0	0	0	0	0	0	0	0	0	0	0	0	0	0
2475.5	1995	0	0	0	0	0	0	0	0	0	0	0	0	0	0	0	0	0	0	0	0	0	0	0	0	0	0	0	0	0	0	0	0	0	0	0	0	0	0	0	0	0	0	0	0	0	0	0	0	0	0	0	0	0	0	0	0	0	0	0	0	0	0	0.2	0	0	0	0	0	0	0	0	0	0	0	0	0	0	0	0	0	0	0	0	0	0	0	0	0	0	0	0	0	2.1	0	0	0	0	0	1.8	0	0	2	0	0	0	0	0	0	0	0	0	0	0	18.2	28.4	9.3	0	0	0	0	0	0	0	0	0	2.6	13	0	0	0	0.4	4.8	19.6	10.5	2.2	0	0	2.8	0	0	0	0	0	0	0	0	0	0	0	0	0	0	0	0	0	0.8	1	16.8	6.5	0	0	0	2	2	0	0	0	0	4.1	12	24.3	9.9	0	4.8	0.2	11.6	0.4	0	0	0	0	0	0	0	2.2	0.9	0	3.6	0	0	0	0	0	16.3	6.9	0	0	0	0	0	0	0	3	0	0	0	0	0	0	0.7	0	0	0	0.8	0	9	0	0	12.8	37.2	0.9	0.2	0	0	0	0	0.4	0	0	0	0	0	0	0	10.7	6.7	35.9	21.1	11.5	0	0	0	0	0	0	0	0	0	0	0	0	0	0	0	0.6	3.2	4.3	0	0	0	0.3	0.1	0	2.3	0.3	0	0	0	0	0	0	0	0	0	0	0	0	0	0	0	0	0	0	0	0	0	0	0	0	0	0	0	0	0	0	0	0	0	0	0	0	0	0	0	0	0	0	0	0	0	0	0	0	0	0	0	0	0	0	0	0	0	0	0	0	0	0	0	0	0	0	0	0	0	0	0	0	0	0	0	0	0	0	0	0	0	0	0	0	0	0	0	0	0	0	0	0	0	0	0	0	0	0	0	0
2475.5	1996	0	0	0	0	0	0	0	0	0	0	0	0	0	0	0	0	0	0	0	0	0	0	0	0	0	0	0	0	0	0	0	0	0	0	0	0	0	0	0	0	0	0	0	0	0	0	0	0	0	0	0	0	0	0	0	0	0	0	0	0	0	0	0	0	0	0	0	0	0	0	0	0	0	3.6	1.5	0.2	0	0	0	0	0	0	0	0	0	0	0.3	3.8	0	0.3	18	0	0	0	0	0	0	0.2	0.5	0	0	0	0	0	0	0	0	0	0	7.1	0	0	0	0	0	0	0	0	0	0	0	0	0	0	0	3.3	0	0	2.7	0.5	0.7	1.2	0	0	6.6	13.8	0	0	0	0	0	0	0	0	0	0	0	0	0	0	0	2.7	0	0	0	0	0	0	0	0	0	0	0	0	0	5.7	5.4	16.6	23.4	0	0	0	0	0	12.1	12.2	0	0	6	0.3	1.9	0	21.9	0	0	0	11.9	3.9	0	0	0	0	0	0	0	0	0	0	0	0	0	0	0	2.4	11.6	57.6	28.1	13.8	0.4	1.5	0	0	0	9.9	2.4	3.6	0.5	6	0	0	0	0	0	0	3.5	9	8.7	25.4	1	2.2	0	0	0	0	0.7	2.5	0.2	0	0	0	0	0	0	0	0	0	0.2	0	0	0	0.5	0.6	1.8	0	0	0	0	0	0	0	0	0	0	0	0	0	0	0	0	0	0	0	0	0	0	4.3	9.1	0	0	0	0	0	0	0	0	0	0	3.1	0	0	0	0	0	0	0	0	0	0	0	0	0	0	0	0	0	0	0	0	0	0	0	0	0	0	0	0	0	0	0	0	0	0	0	0	0	0	0	0	0	0	0	0	0	0	0	0	0	0	0	0	0	0	0	0	0	0	0	0	0	0	0	0	0	0	0	0	0	0	0	0	0	0	0	0	0
2475.5	1997	0	0	0	0	0	0	0	0	0	0	0	0	0	0	0	0	0	0	0	0	0	0	0	0	0	0	0	0	0	0	0	0	0	0	0	0	0	0	0	0	0	0	0	0	0	0	0	0	0	0	0	0	0	0	0	0	0	1.6	0	0	0	0	0	0	0	1.2	0	0	0	0	0	0	0	0	0	0	0	2.4	0.9	0	0	0	0	0	0	0	0	0	0	0	0	0	0	1.9	0.5	3	0	0	0	0	0	0	0	0	0	0	0	0	0	0	0	0	0	2.6	0	0	0	0	0	0	0	0	0	0	0	0	0	0	0	0	26.6	39.4	0	14.2	5.1	0	0	13.4	2.7	6.9	16.8	0	0	0	0.3	0.5	0	0	0	0	0	1.2	0	0	0	0	2.4	0.5	0	0.2	0	0	17.6	20.8	0.6	0	0	0.3	0	0	0	0.1	0	0	0	0	1.1	5.5	0	0	8.2	20.8	1	0	0	0	0	0	0	0	0.6	17	0	3.5	6	0	0.9	14.3	0	0	0	0	0	1.3	0	0	0	0	0	0	0	12	17.1	1	0	0	0	0	0.8	0	0	0	0	0	0	0	0	3	10.2	15.2	21.1	0	0	0	1.2	0	0	0	0	2.3	0	0.2	0	0	0.1	0	0	0	0	0	0	0	0	0	0	0	0	2.4	0.2	0	0	0	0	0	0	0	0	0	0	0	0	0	0	0	0	0	0	0	0	0	0	1.9	4.7	0	0	0	0	0	0	0	0	0	0	0	0	0	0	0	0	0	0	0	0	0	0	0	0	0	0	0	0	0	0	0	0	0	0	0	0	0	0	0	0	0	0	0	0	0	0	0	0	0	0	0	0	0	0	0	0	0	0	0	0	0	0	0	0	0	0	0	0	0	0	0	0	0	0	0	0	0	0	0	0	0	0
2475.5	1998	0	0	0	0	0	0	0	0	0	0	0	0	0	0	0	0	0	0	0	0	0	0	0	0	0	0	0	0	0	0	0	0	0	0	0	0	0	0	0	0	0	0	0	0	0	0	0	0	0	0	0	0	0	0	0	0	0	0	0	0	0	0	0	0	0	0	0	0	0	0	0	0	0	0	0	0	0	0	0	0	0	0	0	0	0	0	0	0	5.4	0	0	0	0	0	0	0	0	0	0	0	0	3.1	0	0	0	0	0.9	0	0	0	0	0	0	0	0	0	0	0	0	0	0	0	0	0	0	0	0	0	0	0	1.1	5.4	0	0	0	0	0	0.7	0	0	0	0	0	0	0	0	3.8	0.1	0	0	0	0	3	0	0	0	0	0	0	0	0	0	0	0	0	0	0	1.7	0.5	27.3	9.3	12.6	0.3	0	0	0	0.8	0	0	9	0	0	0	0	0	0	0	0	2.4	0	6.8	0	0	0	0	0	0	0	0	0	0	0	22.1	0	0	0	0	0	0	0	0	0.3	0	0	1.5	0	0	0	0	0	0	0	0	0	0	0	0	0	0	0	0	0.9	1	1.7	0	0	3.2	0	0	0	0	2.3	0	0	0	0	0	0	1.3	11.6	9.3	0	0	0	0	0	0	0	0	0	0	0	0	0	0	0	0	0	0	0	0	0	0	0	0	0	0	0	0	0	0	0	0	0	0	0	0	0	0	0	0	0	0	0	0	0	0	0	0	0	0	0	0	0	0	0	0	0	0	0	0	0	0	0	0	0	0	0	0	0	0	0	0	0	0	0	0	0	0	0	0	0	0	0	0	0	0	0	0	0	0	0	0	0	0	0	0	0	0	0	0	0	0	0	0	0	0	0	0	0	0	0	0	0	0
2475.5	1999	0	0	0	0	0	0	0	0	0	0	0	0	0	0	0	0	0	0	0	0	0	0	0	0	0	0	0	0	0	0	0	0	0	0	0	0	0	0	0	0	0	0	0	0	0	0	0	0	0	0	0	0	0	0	0	0	0	0	0	0	0	0	0	0	0	0	0	0	0	0	0	0	0	0	0	0	0	0	0	0	0	0	0	0	0	17.9	0	0	0	0	0	0	0	0	0	0	4.7	0	0	0	0	0	0	0	0	0	0	0	0	0	0	0	0	0	0	0.3	1.3	0	0	0	0	3.6	0	0	0	0	0	0	0	0	0	0	0	6.6	0.3	4.9	2.7	0	0	0	0	0	0	0	0	2.5	0.8	5.6	0	0	0	0	0	0	0	3.9	28.5	31.1	13.8	0.2	2.7	1.4	1.2	0	0	0	0	0	0	0	0	1.6	21.7	7.6	0.2	0	0	2.2	9.1	60.5	9	0	0	0	0	0	0	0	1.1	0	0	0	0	0	0	6.8	26.6	0	0	3.5	0	0	0	0	0	0	0	0	0	0	1.7	0	6.2	9.9	0	0	0.2	0	1.1	4.5	0	0	0	0	0	0	0	0	0	0	0	0	0	2.2	0	9.9	1.2	0	0	0	0	0	0	0	0	0	0	0	0	0	0	0	0	0	0	0	0	0	0	0	0	0	0	0	0	0	0	0	0	0	0	0	0	0	0	0	0	0	0	0	0	0	0	0	0	0	0	0	0	0	0	0	0	0	0	0	0	0	0	0	0	0	0	0	0	0	0	0	0	0	0	0	0	0	0	0	0	0	0	0	0	0	0	0	0	0	0	0	0	0	0	0	0	0	0	0	0	0	0	0	0	0	0	0	0	0	0	0	0	0	0	0	0	0	0	0	0	0	0	0	0	0	0	0	0
