# Supplementary material for: Effects of simulated daily precipitation patterns on annual plant populations depend on life stage and climatic region
Source: BMC Ecol. 2008 Mar 27;8:4. doi: 10.1186/1472-6785-8-4 (PMC2359731; doi:10.1186/1472-6785-8-4)
Supplement: Additional file 6 — Model source code. The archive contains directories with the source code in the c++ language distributed over several text files. The archive also includes a sample input file for running the model in batch mode. [file 1472-6785-8-4-S6.zip › AnnualsModelSourceCode/modules/MyTime.h]

/*
 *  MyTime.h
 *  intraspecific
 *
 *  Created by Martin K�chy on Thu Feb 06 2003.
 *  Copyright (c) 2003 __MyCompanyName__. All rights reserved.
 *
 */

#include "SoilParameters.h"
#include "RainParameters.h"
#include "GridParameters.h"
#include "ClimateParameters.h"
#include "SeedParameters.h"
#include "PlantParameters.h"
#include "Parameters.h"

//------------------------------------------------------------------
#ifndef MyTimeH
#define MyTimeH
//------------------------------------------------------------------

class GRID;
class RAIN;
class RESULTS;

class TIME
{
	public:
		TIME (	RESULTS* pResults, int outputDetail,
				RAINPARAMETERS* pRainP, CLIMATE* pCLIMATE, GRIDPARAMETERS* pGridP, 
				SOILPARAMETERS* pSoilP, SEED_PARAMETERS* pSeedP, PLANT_PARAMETERS* pPlantP,
				bool documented
				);
  
		~TIME ();

				
		void years_loop (int years);
		bool getResults (int run_years);
		
		int		getYear (void) const;
		int		getDay (void) const;
    float	getTemperatureIndex (void);
    float	getTemperature (void);
	
	private:		
		bool	theSBRecord;
		
		int		theYear;
		int		theDay;
		int		theOutputDetail;
		float	theTemperatureIndex;
		float	theTemperature;
		const float	pi;
		
		CLIMATE* pCLIMATE;
		GRID* 	pGRID;
		RAIN* 	pRAIN;
		RESULTS* pRESULTS;
		void informUser(int year, int maxYr);
		void days_loop (void);
};

#endif
