# Supplementary material for: Effects of simulated daily precipitation patterns on annual plant populations depend on life stage and climatic region
Source: BMC Ecol. 2008 Mar 27;8:4. doi: 10.1186/1472-6785-8-4 (PMC2359731; doi:10.1186/1472-6785-8-4)
Supplement: Additional file 6 — Model source code. The archive contains directories with the source code in the c++ language distributed over several text files. The archive also includes a sample input file for running the model in batch mode. [file 1472-6785-8-4-S6.zip › AnnualsModelSourceCode/modules/simulation.cpp]

/*
 *  simulation.cpp
 *  annuals
 *
 *  Created by Forschung on Fri Nov 05 2004.
 *  Copyright (c) 2004 __MyCompanyName__. All rights reserved.
 *
 */

#include "Results.h"
#include "MyTime.h"
#include "user_input.h"
#include "simulation.h"

void simulation (const char* ID, int trials, int years, 
				 const char* name_of_results_files, int outfiles, 
				 RAINPARAMETERS* pRainP, CLIMATE* pClimateP, 
				 GRIDPARAMETERS* pGridP, SOILPARAMETERS* pSoilP, 
				 SEED_PARAMETERS* pSeedP, PLANT_PARAMETERS* pPlantP)
{
  startMessage();
  
  RESULTS results(name_of_results_files, outfiles, ID);
  
  if (outfiles != 4)
	outfiles = outputMessage(trials);
  
  for (int i=0; i<trials; i++)
  {
	trialsMessage (trials, i);
	
	results.setTrial(i);
	
	TIME theTime (&results, outfiles, pRainP, pClimateP, pGridP, pSoilP, pSeedP, pPlantP, i);
	
	theTime.years_loop(years);
  }
  
  finishedMessage();  
}
