# Supplementary material for: Effects of simulated daily precipitation patterns on annual plant populations depend on life stage and climatic region
Source: BMC Ecol. 2008 Mar 27;8:4. doi: 10.1186/1472-6785-8-4 (PMC2359731; doi:10.1186/1472-6785-8-4)
Supplement: Additional file 6 — Model source code. The archive contains directories with the source code in the c++ language distributed over several text files. The archive also includes a sample input file for running the model in batch mode. [file 1472-6785-8-4-S6.zip › AnnualsModelSourceCode/modules/simulation.h]

/*
 *  simulation.h
 *  annuals
 *
 *  Created by Forschung on Fri Nov 05 2004.
 *  Copyright (c) 2004 __MyCompanyName__. All rights reserved.
 *
 */

#include "Parameters.h"
#include "RainParameters.h"
#include "ClimateParameters.h"
#include "GridParameters.h"
#include "SoilParameters.h"

#ifndef SimulationH
#define SimulationH

void simulation(const char* ID, int trials, int years, 
				const char* name_of_results_files, int outfiles, 
				RAINPARAMETERS* pRainP, CLIMATE* pClimateP, 
				GRIDPARAMETERS* pGridP, SOILPARAMETERS* pSoilP, 
				SEED_PARAMETERS* pSEEDPARAMETERS, PLANT_PARAMETERS* pPLANTPARAMETERS);

#endif
