# Supplementary material for: Effects of simulated daily precipitation patterns on annual plant populations depend on life stage and climatic region
Source: BMC Ecol. 2008 Mar 27;8:4. doi: 10.1186/1472-6785-8-4 (PMC2359731; doi:10.1186/1472-6785-8-4)
Supplement: Additional file 6 — Model source code. The archive contains directories with the source code in the c++ language distributed over several text files. The archive also includes a sample input file for running the model in batch mode. [file 1472-6785-8-4-S6.zip › AnnualsModelSourceCode/Parameter/ClimateParameters.h]

/*
 *  ClimateParameters.h
 *  intraspecific
 *
 *  Created by Martin K�chy on Fri May 02 2003.
 *  Copyright (c) 2003 __MyCompanyName__. All rights reserved.
 *
 */
#include <string>

//------------------------------------------------------------------
#ifndef ClimateParametersH
#define ClimateParametersH
//------------------------------------------------------------------

class CLIMATE
{
	public:
	CLIMATE(void);
    CLIMATE(float, float, float);
	virtual ~CLIMATE() {};
	float getMeanT (void) const {return theMeanT;};
	float getRangeT (void) const {return theRangeT;};
	float getColdestDay (void) const {return theColdestDay;};
	void documentation (char* filename) const;	 
		
		char N [30];
		
		float theMeanT;
		float theRangeT;
		float theColdestDay;
		float relLight;
};

class cPCEnJaqob : public CLIMATE
{
public:
  cPCEnJaqob(void);
  ~cPCEnJaqob() {};
};

class cPCMaththa : public CLIMATE
{
public:
  cPCMaththa(void);
  ~cPCMaththa() {};
};

class cPCBetGubrin : public CLIMATE
{
public:
  cPCBetGubrin(void);
  ~cPCBetGubrin() {};
};

class cPCLahab : public CLIMATE
{
public:
  cPCLahab(void);
  ~cPCLahab() {};
};

class cPCSedeBoqer : public CLIMATE
{
public:
  cPCSedeBoqer(void);
  ~cPCSedeBoqer() {};
};

//------------------------------------------------------------------
#endif
