# Supplementary material for: Effects of simulated daily precipitation patterns on annual plant populations depend on life stage and climatic region
Source: BMC Ecol. 2008 Mar 27;8:4. doi: 10.1186/1472-6785-8-4 (PMC2359731; doi:10.1186/1472-6785-8-4)
Supplement: Additional file 6 — Model source code. The archive contains directories with the source code in the c++ language distributed over several text files. The archive also includes a sample input file for running the model in batch mode. [file 1472-6785-8-4-S6.zip › AnnualsModelSourceCode/Parameter/GridParameters.h]

/*
 *  GridParameters.h
 *  intraspecific
 *
 *  Created by Martin K�chy on Tue May 27 2003.
 *  Copyright (c) 2003 __MyCompanyName__. All rights reserved.
 *
 */

//------------------------------------------------------------------
#ifndef GridParametersH
#define GridParametersH
//------------------------------------------------------------------

class GRIDPARAMETERS
{
  public:
	GRIDPARAMETERS(void);
	~GRIDPARAMETERS() {};
	
	char N [30];
	
	int   theGridLengthC;
	int   theGridLengthR;    
	float moistureTopoV;
	float stoniness;
	float stoninessV;
	int shrubCover;
	int shrubRadius;
		
	void documentation (char* filename) const;	 
};

//------------------------------------------------------------------
#endif
