# Supplementary material for: Effects of simulated daily precipitation patterns on annual plant populations depend on life stage and climatic region
Source: BMC Ecol. 2008 Mar 27;8:4. doi: 10.1186/1472-6785-8-4 (PMC2359731; doi:10.1186/1472-6785-8-4)
Supplement: Additional file 6 — Model source code. The archive contains directories with the source code in the c++ language distributed over several text files. The archive also includes a sample input file for running the model in batch mode. [file 1472-6785-8-4-S6.zip › AnnualsModelSourceCode/Parameter/RainParameters.cpp]

/*
 *  RainParameters.cpp
 *  annuals
 *
 *  Created by Forschung on Wed Apr 20 2005.
 *  Copyright (c) 2005 __MyCompanyName__. All rights reserved.
 *
 */
#include "RainParameters.h"

using namespace std;

RAINPARAMETERS::RAINPARAMETERS (void)
{isReGen = false;}

std::string RAINPARAMETERS::getLongRFileName(void)
{
  std::string path = RFilePath;
  path += RFileName;
  return path;
}
