# Supplementary material for: Effects of simulated daily precipitation patterns on annual plant populations depend on life stage and climatic region
Source: BMC Ecol. 2008 Mar 27;8:4. doi: 10.1186/1472-6785-8-4 (PMC2359731; doi:10.1186/1472-6785-8-4)
Supplement: Additional file 6 — Model source code. The archive contains directories with the source code in the c++ language distributed over several text files. The archive also includes a sample input file for running the model in batch mode. [file 1472-6785-8-4-S6.zip › AnnualsModelSourceCode/Parameter/RainParameters.h]

/*
 *  RainParameters.h
 *  annuals
 *
 *  Created by Forschung on Wed Apr 20 2005.
 *  Copyright (c) 2005 __MyCompanyName__. All rights reserved.
 *
 */

#include <string>

#ifndef RainParametersH
#define RainParametersH

class RAINPARAMETERS
{
  public:
  RAINPARAMETERS (void);
  ~RAINPARAMETERS(){};
  bool isReGen;
  float meanAP;
  float PAmplitude;
  float PLocation;
  float PWidth;
  float VAmplitude;
  float VLocation;
  float VWidth;
  std::string RFileName;
  std::string RFilePath;
  std::string getLongRFileName(void);
};

#endif
