# Supplementary material for: Effects of simulated daily precipitation patterns on annual plant populations depend on life stage and climatic region
Source: BMC Ecol. 2008 Mar 27;8:4. doi: 10.1186/1472-6785-8-4 (PMC2359731; doi:10.1186/1472-6785-8-4)
Supplement: Additional file 6 — Model source code. The archive contains directories with the source code in the c++ language distributed over several text files. The archive also includes a sample input file for running the model in batch mode. [file 1472-6785-8-4-S6.zip › AnnualsModelSourceCode/sample_batch_file.txt]

#ID	trials	years	RFile	AnnPrecip	RH	RX	RW	Vh	Vx	Vw	T_mean	T_var	RGRShade	TopoV	stones	stones_var	shrub_cover	shrub_radius	evapoO	evapoA1	infRateShrub	infRateHerb	infRateBare	deltaInfRate	permA	permC	depthA4	NSupply	Runon	alpha	beta	thetaR	thetaS	constSB	seedN	seedNV	surv	survV	persist	DDv	DD	PsiB50m	PsiB50b	PsiB50S	thetaH	Tmin	DryDays	maxGerm	Home
1	10	40	BR	-2	0.313634	5.235	1.813646	11.02972	5.086	11.336	19.5	7	0.9	0.2	0	0	0	0	3	2.5	0.99	0.96	0.94	0.2	0.6	1	1	3	0	84	1.26	0.04	0.45	1	17000	0.11	0.15	0.05	0.8	0.02	0.77	0	-1	0.5	30	0	7	1	0.2
2	10	40	BR	-2	0.264826	5.235	1.813646	13.235664	5.086	11.336	19.5	7	0.9	0.2	0	0	0	0	3	2.5	0.99	0.96	0.94	0.2	0.6	1	1	3	0	84	1.26	0.04	0.45	1	17000	0.11	0.15	0.05	0.8	0.02	0.77	0	-1	0.5	30	0	7	1	0.2
3	10	40	BR	-2	0.395812	5.235	1.813646	8.823776	5.086	11.336	19.5	7	0.9	0.2	0	0	0	0	3	2.5	0.99	0.96	0.94	0.2	0.6	1	1	3	0	84	1.26	0.04	0.45	1	17000	0.11	0.15	0.05	0.8	0.02	0.77	0	-1	0.5	30	0	7	1	0.2
[truncated: 15 more columns]
