# Supplementary material for: Effects of simulated daily precipitation patterns on annual plant populations depend on life stage and climatic region
Source: BMC Ecol. 2008 Mar 27;8:4. doi: 10.1186/1472-6785-8-4 (PMC2359731; doi:10.1186/1472-6785-8-4)
Supplement: Additional file 6 — Model source code. The archive contains directories with the source code in the c++ language distributed over several text files. The archive also includes a sample input file for running the model in batch mode. [file 1472-6785-8-4-S6.zip › AnnualsModelSourceCode/support/hexmath.cpp]

/*
 *  hexmath.cpp
 *  annuals 2.4.9
 *
 *  Created by Forschung on Thu Feb 10 2005.
 *  Copyright (c) 2005 Martin Koechy. All rights reserved.
 *
 */

#include <iostream>
#include <math.h>
#include "hexmath.h"

unsigned long NCellsOnPerimeter (unsigned long distance)
{
  if (distance == 0)
	return 1;
  else
	return 6 * distance;
}

unsigned long NCellsWithinCircle (unsigned long distance)
{
  return 3*(distance+distance*distance)+1;
}

int NLayersInArea (double cells_in_circle_area)
{
  if (cells_in_circle_area == 0.0)
	return 0;
  else
	return int (sqrt((cells_in_circle_area-1.0)/3.0+0.25)-0.5);
}

int NLayersInAreaRounded (double cells_in_circle_area)
{
  if (cells_in_circle_area == 0.0)
	return 0;
  else
	return int (sqrt((cells_in_circle_area-1.0)/3.0+1.0)-0.5);
}
