# Supplementary material for: Effects of simulated daily precipitation patterns on annual plant populations depend on life stage and climatic region
Source: BMC Ecol. 2008 Mar 27;8:4. doi: 10.1186/1472-6785-8-4 (PMC2359731; doi:10.1186/1472-6785-8-4)
Supplement: Additional file 6 — Model source code. The archive contains directories with the source code in the c++ language distributed over several text files. The archive also includes a sample input file for running the model in batch mode. [file 1472-6785-8-4-S6.zip › AnnualsModelSourceCode/support/normdistfunctions.cpp]

/*
 *  normdistfunctions.cpp
 *  annuals 2.4.9
 *
 *  Created by Forschung on Fri Feb 11 2005.
 *  Copyright (c) 2005 __MyCompanyName__. All rights reserved.
 *
 */
#include <math.h>
#include <stdlib.h>
#include "normdistfunctions.h"

#define M_SQRT2PI 2.506628275

/*
 * A normally distributed random number generator.  We avoid
 * the uniform rv's being 0.0 since this will result in infinte
 * values, and double count the 0 == 2pi.
 */
double random_normal() {
  static int i = 1;
  static double u[2] = {0.0, 0.0};
  register double r[2];
  
  if (i == 1) {
	r[0] = sqrt(-2*log((double)(rand()+1)/(double)(RAND_MAX+1)));
	r[1] = 2*M_PI*(double)(rand()+1)/(double)(RAND_MAX+1);
	u[0] = r[0]*sin(r[1]);
	u[1] = r[0]*cos(r[1]);
	i = 0;
  } else {
	i = 1;
  }
  
  return u[i];
};

/*
 * The standard normal PDF, for one random variable.
 */
inline double stdnormal_pdf(double u)
{
  return exp(-u*u/2)/M_SQRT2PI;
};

/*
 * An implementation of adaptive, recursive Newton-Cotes integration.
 * Based on the MATLAB implementation, but covered in a lot of books...
 *
 * This only does integration over the standard normal PDF.  It's just
 * here to check the error function approximations.
 */

const int LEVMAX = 10; // changed M.K.
double quad8_stdnormal_pdf(double a, double b, double Q = 1.0)
{
  /* The magic Newton-Cotes weights */
  const int w[9] = {3956, 23552, -3712, 41984, -18160, 41984, -3712, 23552,
	3956};
  const int dw = 14175;
  static int level = -1;
  static double tol = 1e-30;
  register double h, Q1 = 0.0, Q2 = 0.0;
  register int i;
  
  level++;
  h = (b-a)/16.0;
  for (i = 0; i < 9; i++) {
	Q1 += h*w[i]*stdnormal_pdf(a+i*h)/dw;
	Q2 += h*w[i]*stdnormal_pdf(a+(i+8)*h)/dw;
  };
  /* This is the adaptive recursive bit.  We only recurse if we can
	improve... */
  if (fabs(Q1+Q2-Q) > tol*fabs(Q1+Q2) && level <= LEVMAX) {
	tol = tol/2;
	Q1 = quad8_stdnormal_pdf(a,(a+b)/2,Q1);
	Q2 = quad8_stdnormal_pdf((a+b)/2,b,Q2);
	tol = tol*2;
  }
  level--;
  return Q1 + Q2;
}

/*
 * The standard normal CDF, for one random variable.
 *
 *   Author:  W. J. Cody
 *   URL:   http://www.netlib.org/specfun/erf
 *
 * This is the erfc() routine only, adapted by the
 * transform stdnormal_cdf(u)=(erfc(-u/sqrt(2))/2;
							   */
double stdnormal_cdf(double u)
{
  const double a[5] = {
	1.161110663653770e-002,3.951404679838207e-001,2.846603853776254e+001,
	1.887426188426510e+002,3.209377589138469e+003
  };
  const double b[5] = {
	1.767766952966369e-001,8.344316438579620e+000,1.725514762600375e+002,
	1.813893686502485e+003,8.044716608901563e+003
  };
  const double c[9] = {
	2.15311535474403846e-8,5.64188496988670089e-1,8.88314979438837594e00,
	6.61191906371416295e01,2.98635138197400131e02,8.81952221241769090e02,
	1.71204761263407058e03,2.05107837782607147e03,1.23033935479799725E03
  };
  const double d[9] = {
	1.00000000000000000e00,1.57449261107098347e01,1.17693950891312499e02,
	5.37181101862009858e02,1.62138957456669019e03,3.29079923573345963e03,
	4.36261909014324716e03,3.43936767414372164e03,1.23033935480374942e03
  };
  const double p[6] = {
	1.63153871373020978e-2,3.05326634961232344e-1,3.60344899949804439e-1,
	1.25781726111229246e-1,1.60837851487422766e-2,6.58749161529837803e-4
  };
  const double q[6] = {
	1.00000000000000000e00,2.56852019228982242e00,1.87295284992346047e00,
	5.27905102951428412e-1,6.05183413124413191e-2,2.33520497626869185e-3
  };
  register double y, z;
 
   if (isnan(u))
	return NAN;
  if (!isfinite(u))
	return (u < 0 ? 0.0 : 1.0);
  
  y = fabs(u);
  if (y <= 0.46875*M_SQRT2) {
	/* evaluate erf() for |u| <= sqrt(2)*0.46875 */
	z = y*y;
	y = u*((((a[0]*z+a[1])*z+a[2])*z+a[3])*z+a[4])
	  /((((b[0]*z+b[1])*z+b[2])*z+b[3])*z+b[4]);
	return 0.5+y;
  }
  z = exp(-y*y/2)/2;
  if (y <= 4.0) {
	/* evaluate erfc() for sqrt(2)*0.46875 <= |u| <= sqrt(2)*4.0 */
	y = y/M_SQRT2;
	y =
	  ((((((((c[0]*y+c[1])*y+c[2])*y+c[3])*y+c[4])*y+c[5])*y+c[6])*y+c[7])*y+c[8])
	  
	  
	  /((((((((d[0]*y+d[1])*y+d[2])*y+d[3])*y+d[4])*y+d[5])*y+d[6])*y+d[7])*y+d[8]);
	
	y = z*y;
  } else {
	/* evaluate erfc() for |u| > sqrt(2)*4.0 */
	z = z*M_SQRT2/y;
	y = 2/(y*y);
	y = y*(((((p[0]*y+p[1])*y+p[2])*y+p[3])*y+p[4])*y+p[5])
	  /(((((q[0]*y+q[1])*y+q[2])*y+q[3])*y+q[4])*y+q[5]);
	y = z*(1.0/sqrt(M_PI)-y);
  }
  return (u < 0.0 ? y : 1-y);
};

/*
 * The inverse standard normal cumulative distribution.
 *
 *   Author:      Peter J. Acklam <pjacklam@online.no>
 *   URL:         http://home.online.no/~pjacklam
 *
 * This function is based on the MATLAB code from the address above,
 * translated to C, and adapted for our purposes.
 */
double stdnormalcum_inv(double p)
{
  const double a[6] = {
	-3.969683028665376e+01,  2.209460984245205e+02,
	-2.759285104469687e+02,  1.383577518672690e+02,
	-3.066479806614716e+01,  2.506628277459239e+00
  };
  const double b[5] = {
	-5.447609879822406e+01,  1.615858368580409e+02,
	-1.556989798598866e+02,  6.680131188771972e+01,
	-1.328068155288572e+01
  };
  const double c[6] = {
	-7.784894002430293e-03, -3.223964580411365e-01,
	-2.400758277161838e+00, -2.549732539343734e+00,
	4.374664141464968e+00,  2.938163982698783e+00
  };
  const double d[4] = {
	7.784695709041462e-03,  3.224671290700398e-01,
	2.445134137142996e+00,  3.754408661907416e+00
  };
  
  register double q, t, u;

  if (isnan(p) || p > 1.0 || p < 0.0)
	return NAN;
  if (p == 0.0)
	return -INFINITY;
  if (p == 1.0)
	return  INFINITY;
  q = p<(1-p)?p:(1-p);
  if (q > 0.02425) {
	/* Rational approximation for central region. */
	u = q-0.5;
	t = u*u;
	u = u*(((((a[0]*t+a[1])*t+a[2])*t+a[3])*t+a[4])*t+a[5])
	  /(((((b[0]*t+b[1])*t+b[2])*t+b[3])*t+b[4])*t+1);
  } else {
	/* Rational approximation for tail region. */
	t = sqrt(-2*log(q));
	u = (((((c[0]*t+c[1])*t+c[2])*t+c[3])*t+c[4])*t+c[5])
	  /((((d[0]*t+d[1])*t+d[2])*t+d[3])*t+1);
  }
  /* The relative error of the approximation has absolute value less
    than 1.15e-9.  One iteration of Halley's rational method (third
															  order) gives full machine precision... */
  t = stdnormal_cdf(u)-q;    /* error */
  t = t*M_SQRT2PI*exp(u*u/2);   /* f(u)/df(u) */
  u = u-t/(1+u*t/2);     /* Halley's method */
  
  return (p > 0.5 ? -u : u);
};
