# Supplementary material for: Effects of simulated daily precipitation patterns on annual plant populations depend on life stage and climatic region
Source: BMC Ecol. 2008 Mar 27;8:4. doi: 10.1186/1472-6785-8-4 (PMC2359731; doi:10.1186/1472-6785-8-4)
Supplement: Additional file 6 — Model source code. The archive contains directories with the source code in the c++ language distributed over several text files. The archive also includes a sample input file for running the model in batch mode. [file 1472-6785-8-4-S6.zip › AnnualsModelSourceCode/support/normdistfunctions.h]

/*
 *  normdistfunctions.h
 *  annuals 2.4.9
 *
 *  Created by Forschung on Fri Feb 11 2005.
 *  Copyright (c) 2005 __MyCompanyName__. All rights reserved.
 *
 */
#ifndef _NORMAL_DIST_FUNCT_H_
#define _NORMAL_DIST_FUNCT_H_


double random_normal();
double stdnormal_pdf(double u);
double stdnormal_cdf(double u);
double stdnormalcum_inv(double p);
double quad8_stdnormal_pdf(double a, double b, double Q);

#endif
