# Supplementary material for: Effects of simulated daily precipitation patterns on annual plant populations depend on life stage and climatic region
Source: BMC Ecol. 2008 Mar 27;8:4. doi: 10.1186/1472-6785-8-4 (PMC2359731; doi:10.1186/1472-6785-8-4)
Supplement: Additional file 6 — Model source code. The archive contains directories with the source code in the c++ language distributed over several text files. The archive also includes a sample input file for running the model in batch mode. [file 1472-6785-8-4-S6.zip › AnnualsModelSourceCode/user_input.h]

/*
 *  user_input.h
 *  annuals
 *
 *  Created by Martin K�chy on Sun Feb 29 2004.
 *  Copyright (c) 2004 __MyCompanyName__. All rights reserved.
 *
 */
#include <string>
#include <vector>
#include "Parameters.h"
#include "GridParameters.h"
#include "SoilParameters.h"
#include "SeedParameters.h"
#include "PlantParameters.h"
#include "ClimateParameters.h"

//--------------------------------------------------------------------
#ifndef InputH
#define InputH
//--------------------------------------------------------------------

using namespace std;

class CLIMATE;

int inputSpecies (void);
void translateSpecies (int speciesID, SEED_PARAMETERS* &, PLANT_PARAMETERS* &, string &);
int inputSoilType (void);
void translateSoilType (int soilID, SOILPARAMETERS* &, string &);
string inputTClimate (CLIMATE* &);
void inputLandscape (GRIDPARAMETERS* &);
void inputRain (vector <string> &);
void fillRainVector (vector <string> &);
void inputRainVol (vector <float> &);
void RainVolume (vector <float> & mean_batch);
int inputYears (void);
int inputTrials (void);
void trialsMessage (int trials, int trial);
int outputMessage (int trials);
int repeatMessage (void);
void startMessage (void);
void finishedMessage (void);
void rainMessage (string);

//--------------------------------------------------------------------
#endif
